# Supplementary material for: Performance of Microbiome Sequence Inference Methods in Environments with Varying Biomass
Source: mSystems. 2019 Feb 19;4(1):e00163-18. doi: 10.1128/mSystems.00163-18 (PMC6381225; doi:10.1128/mSystems.00163-18)
Supplement: TABLE S1 [file mSystems.00163-18-st001.csv]

TABLE S1 Number of ASVs/OTUs for the full dilution series mock community benchmark
Dilution	Method	Inferred total	Reference	Ref Noisy	Contaminant	Contam Noisy	Other
	UCLUST	200	8	78	47	0	69
	UPARSE	69	8	2	35	0	24
1:1 (neat)	MED	57	8	49	0	0	0
(243.5k reads)	UNOISE	12	8	2	1	1	0
	Deblur	8	8	0	0	0	0
	DADA2	20	8	3	5	1	3
	UCLUST	179	8	52	62	0	57
	UPARSE	77	8	0	50	0	19
1:3	MED	86	8	78	0	0	0
(198.0k reads)	UNOISE	17	8	1	8	0	0
	Deblur	10	8	0	2	0	0
	DADA2	22	8	3	9	1	1
	UCLUST	450	8	64	218	25	135
	UPARSE	288	8	0	197	2	81
1:9	MED	78	8	64	6	0	0
(282.0k reads)	UNOISE	119	8	1	97	3	10
	Deblur	85	8	0	75	0	2
	DADA2	114	8	3	91	0	12
	UCLUST	272	8	27	172	13	52
	UPARSE	206	8	0	164	4	30
1:27	MED	102	8	71	23	0	0
(270.8k reads)	UNOISE	283	8	1	198	47	29
	Deblur	207	8	0	157	21	21
	DADA2	169	8	1	132	6	22
	UCLUST	336	8	23	200	14	91
	UPARSE	269	8	1	186	2	72
1:81	MED	153	8	66	76	2	1
(243.5k reads)	UNOISE	449	8	2	277	91	71
	Deblur	339	8	0	237	38	56
	DADA2	261	8	1	195	9	48
	UCLUST	313	8	3	197	18	87
	UPARSE	259	8	0	187	3	61
1:243	MED	398	8	98	227	63	50
(151.3k reads)	UNOISE	444	8	1	281	79	75
	Deblur	373	8	0	254	43	68
	DADA2	309	8	1	219	24	57
	UCLUST	377	8	2	239	37	91
	UPARSE	304	8	0	229	5	62
1:729	MED	570	8	30	349	139	44
(144.3k reads)	UNOISE	530	8	1	330	123	68
	Deblur	430	8	0	293	68	61
	DADA2	381	8	2	270	49	52
	UCLUST	153	8	1	97	2	45
	UPARSE	142	8	1	97	0	36
1:2187	MED	278	8	63	127	42	38
(46.1k reads)	UNOISE	190	8	1	119	22	40
	Deblur	168	8	1	111	11	37
	DADA2	148	8	0	100	10	30
	UCLUST	195	8	2	127	9	49
	UPARSE	183	8	1	126	2	46
1:6561	MED	325	8	25	177	64	51
(49.4k reads)	UNOISE	267	8	4	161	39	55
	Deblur	226	8	2	152	16	48
	DADA2	193	8	1	129	11	44
