# Supplementary material for: Performance of Microbiome Sequence Inference Methods in Environments with Varying Biomass
Source: mSystems. 2019 Feb 19;4(1):e00163-18. doi: 10.1128/mSystems.00163-18 (PMC6381225; doi:10.1128/mSystems.00163-18)
Supplement: TEXT S3 [file mSystems.00163-18-s0003.txt]

>Acidobacterium_capsulatum_ATCC_51196
AGAGTTTGATCCTGGCTCAGAATCAACGCTGGCGGCGTGCCTAACACATGCAAGTCGAACAAGAAAGGGACTTCGGTCCTGAGTACAGTGGCGCACGGGTGAGTAACACGTGACTAACCTACCCTCGAGTGGGGAATAACTTCGGGAAACCGAGGCTAATACCGCATAATACCCACGGGTCAAAGGAGCAATTCGCTTGAGGAGGGGGTCGCGGCCGATTAGCTAGTTGGCGGGGTAATGGCCCACCAAGGCAGTGATCGGTATCCGGCCTGAGAGGGCGCACGGACACACTGGAACTGAAACACGGTCCAGACTCCTACGGGAGGCAGCAGTGGGGAATTTTGCGCAATGGGGGAAACCCTGACGCAGCAACGCCGCGTGGAGGATGAAGTCTCTTGGGACGTAAACTCCTTTCGATCGGAACGATTATGACGGTACCGGAAGAAGAAGCCCCGGCTAACTTCGTGCCAGCAGCCGCGGTAATACGAGGGGGGCGAGCGTTGTTCGGAATTATTGGGCGTAAAGGGTGCGTAGGCGGTTCGGTAAGTTTGATGTGAAATCTTCGGGCTCAACTCGAAGTCTGCATCGAAAACTGCCGGGCTTGAGTGTGGGAGAGGTGAGTGGAATTTCCGGTGTAGCGGTGAAATGCGTAGATATCGGAAGGAACACCTGTGGCGAAAGCGGCTCACTGGACCACAACTGACGCTGATGCACGAAAGCTAGGGGAGCAAACAGGATTAGATACCCTGGTAGTCCTAGCCCTAAACGATGATCGCTTGGTGTGGCGGGTACCCAATCCCGTCGTGCCGTAGCTAACGCGTTAAGCGATCCGCCTGGGGAGTACGGTCGCAAGGCTGAAACTCAAAGGAATTGACGGGGGCCCGCACAAGCGGTGGAGCATGTGGTTTAATTCGACGCAACGCGAAGAACCTTACCTGGGCTCGAAATGTAGTGGACCGGGGTAGAAATATCCCTTCCCCGCAAGGGGCTGCTATATAGGTGCTGCATGGCTGTCGTCAGCTCGTGTCGTGAGATGTTGGGTTAAGTCCCGCAACGAGCGCAACCCTTATTGCCAGTTGCTACCATTTAGTTGAGCACTCTGGTGAGACCGCCTCGGATAACGGGGAGGAAGGTGGGGATGACGTCAAGTCCTCATGGCCTTTATGTCCAGGGCTACACACGTGCTACAATGGCCGGTACAAACCGCCGCAAACCCGCGAGGGGGAGCTAATCGGAAAAAGCCGGCCTCAGTTCGGATTGTAGTCTGCAACTCGACTACATGAAGCTGGAATCGCTAGTAATCGCGGATCAGCATGCCGCGGTGAATACGTTCCCGGGCCTTGTACACACCGCCCGTCACATCACGAAAGTGGGTCGTACTAGAAGCGGGTGAGCCAACCGTAAGGAGGCAGCCTTCCAAGGTGTGATTCATGATTGGGGTGAAGTCGTAACAAGGTAGCCGTAGGAGAACCTGCGGCTGGATCACCTCCTTT
>Akkermansia_muciniphila_ATCC_BAA-835
AGAGTTTGATTCTGGCTCAGAACGAACGCTGGCGGCGTGGATAAGACATGCAAGTCGAACGAGAGAATTGCTAGCTTGCTAATAATTCTCTAGTGGCGCACGGGTGAGTAACACGTGAGTAACCTGCCCCCGAGAGCGGGATAGCCCTGGGAAACTGGGATTAATACCGCATAGTATCGAAAGATTAAAGCAGCAATGCGCTTGGGGATGGGCTCGCGGCCTATTAGTTAGTTGGTGAGGTAACGGCTCACCAAGGCGATGACGGGTAGCCGGTCTGAGAGGATGTCCGGCCACACTGGAACTGAGACACGGTCCAGACACCTACGGGTGGCAGCAGTCGAGAATCATTCACAATGGGGGAAACCCTGATGGTGCGACGCCGCGTGGGGGAATGAAGGTCTTCGGATTGTAAACCCCTGTCATGTGGGAGCAAATTAAAAAGATAGTACCACAAGAGGAAGAGACGGCTAACTCTGTGCCAGCAGCCGCGGTAATACAGAGGTCTCAAGCGTTGTTCGGAATCACTGGGCGTAAAGCGTGCGTAGGCTGTTTCGTAAGTCGTGTGTGAAAGGCGCGGGCTCAACCCGCGGACGGCACATGATACTGCGAGACTAGAGTAATGGAGGGGGAACCGGAATTCTCGGTGTAGCAGTGAAATGCGTAGATATCGAGAGGAACACTCGTGGCGAAGGCGGGTTCCTGGACATTAACTGACGCTGAGGCACGAAGGCCAGGGGAGCGAAAGGGATTAGATACCCCTGTAGTCCTGGCAGTAAACGGTGCACGCTTGGTGTGCGGGGAATCGACCCCCTGCGTGCCGGAGCTAACGCGTTAAGCGTGCCGCCTGGGGAGTACGGTCGCAAGATTAAAACTCAAAGAAATTGACGGGGACCCGCACAAGCGGTGGAGTATGTGGCTTAATTCGATGCAACGCGAAGAACCTTACCTGGGCTTGACATGTAATGAACAACATGTGAAAGCATGCGACTCTTCGGAGGCGTTACACAGGTGCTGCATGGCCGTCGTCAGCTCGTGTCGTGAGATGTTTGGTTAAGTCCAGCAACGAGCGCAACCCCTGTTGCCAGTTACCAGCACGTGAAGGTGGGGACTCTGGCGAGACTGCCCAGATCAACTGGGAGGAAGGTGGGGACGACGTCAGGTCAGTATGGCCCTTATGCCCAGGGCTGCACACGTACTACAATGCCCAGTACAGAGGGGGCCGAAGCCGCGAGGCGGAGGAAATCCTAAAAACTGGGCCCAGTTCGGACTGTAGGCTGCAACCCGCCTACACGAAGCCGGAATCGCTAGTAATGGCGCATCAGCTACGGCGCCGTGAATACGTTCCCGGGTCTTGTACACACCGCCCGTCACATCATGGAAGCCGGTCGCACCCGAAGTATCTGAAGCCAACCGCAAGGAGGCAGGGTCCTAAGGTGAGACTGGTAACTGGGATGAAGTCGTAACAAGGTAGCCGTAGGGGAACCTGCGGCTGGATCACCTCCTTT
>Akkermansia_muciniphila_ATCC_BAA-835
AACGAACGCTGGCGGCGTGGATAAGACATGCAAGTCGAACGAGAGAATTGCTAGCTTGCTAATAATTCTCTAGTGGCGCACGGGTGAGTAACACGTGAGTAACCTGCCCCCGAGAGCGGGATAGCCCTGGGAAACTGGGATTAATACCGCATAGTATCGAAAGATTAAAGCAGCAATGCGCTTGGGGATGGGCTCGCGGCCTATTAGTTAGTTGGTGAGGTAACGGCTCACCAAGGCGATGACGGGTAGCCGGTCTGAGAGGATGTCCGGCCACACTGGAACTGAGACACGGTCCAGACACCTACGGGTGGCAGCAGTCGAGAATCATTCACAATGGGGGAAACCCTGATGGTGCGACGCCGCGTGGGGGAATGAAGGTCTTCGGATTGTAAACCCCTGTCATGTGGGAGCAAATTAAAAAGATAGTACCACAAGAGGAAGAGACGGCTAACTCTGTGCCAGCAGCCGCGGTAATACAGAGGTCTCAAGCGTTGTTCGGAATCACTGGGCGTAAAGCGTGCGTAGGCTGTTTCGTAAGTCGTGTGTGAAAGGCGCGGGCTCAACCCGCGGACGGCACATGATACTGCGAGACTAGAGTAATGGAGGGGGAACCGGAATTCTCGGTGTAGCAGTGAAATGCGTAGATATCGAGAGGAACACTCGTGGCGAAGGCGGGTTCCTGGACATTAACTGACGCTGAGGCACGAAGGCCAGGGGAGCGAAAGGGATTAGATACCCCTGTAGTCCTGGCAGTAAACGGTGCACGCTTGGTGTGCGGGGAATCGACCCCCTGCGTGCCGGAGTAACGCGTTAAGCGTGCCGCCTGGGGAGTACGGTCGCAAGATTAAAACTCAAAGAAATTGACGGGGACCCGCACAAGCGGTGGAGTATGTGGCTTAATTCGATGCAACGCGAAGAACCTTACCTGGGCTTGACATGTAATGAACAACATGTGAAAGCATGCGACTCTTCGGAGGCGTTACACAGGTGCTGCATGGCCGTCGTCAGCTCGTGTCGTGAGATGTTTGGTTAAGTCCAGCAACGAGCGCAACCCCTGTTGCCAGTTACCAGCACGTGAAGGTGGGGACTCTGGCGAGACTGCCCAGATCAACTGGGAGGAAGGTGGGGACGACGTCAGGTCAGTATGGCCCTTATGCCCAGGGCTGCACACGTACTACAATGCCCAGTACAGAGGGGGCCGAAGCCGCGAGGCGGAGGAAATCCTAAAAACTGGGCCCAGTTCGGACTGTAGGCTGCAACCCGCCTACACGAAGCCGGAATCGCTAGTAATGGCGCATCAGCTACGGCGCCGTGAATACGTTCCCGGGTCTTGTACACACCGCCCGTCACATCATGGAAGCTGGTCGCACCCGAAGTATCTGAAGCCAACCGCAAGGAGGCAGGGTCCTAAGGTGAGACTGGTAACTGGGATG
>Archaeoglobus_fulgidus_DSM_4304
ATTCTGGTTGATCCTGCCAGAGGCCGCTGCTATCCGGCTGGGACTAAGCCATGCGAGTCAAGGGGCTTGTATCCCTTCGGGGATGCAAGCACCGGCGGACGGCTCAGTAACACGTGGACAACCTGCCCTCGGGTGGGGGATAACCCCGGGAAACTGGGGCTAATCCCCCATAGGGGATGGGTACTGGAATGTCCCATCTCCGAAAGCGCTTAGCGCCCGAGGATGGGTCTGCGGCGGATTAGGTTGTTGGTGGGGTAACGGCCCACCAAGCCGAAGATCCGTACGGGCCATGAGAGTGGGAGCCCGGAGATGGACCCTGAGACACGGGTCCAGGCCCTACGGGGCGCAGCAGGCGCGAAACCTCCGCAATGCGGGAAACCGCGACGGGGTCAGCCGGAGTGCTCGCGCATCGCGCGGGCTGTCGGGGTGCCTAAAAAGCACCCCACAGCAAGGGCCGGGCAAGGCCGGTGGCAGCCGCCGCGGTAATACCGGCGGCCCGAGTGGCGGCCACTTTTATTGGGCCTAAAGCGTCCGTAGCCGGGCTGGTAAGTCCTCCGGGAAATCTGGCGGCTTAACCGTCAGACTGCCGGAGGATACTGCCAGCCTAGGGACCGGGAGAGGCCGGGGGTATTCCCGGAGTAGGGGTGAAATCCTGTAATCCCGGGAGGACCACCTGTGGCGAAGGCGCCCGGCTGGAACGGGTCCGACGGTGAGGGACGAAGGCCAGGGGAGCGAACCGGATTAGATACCCGGGTAGTCCTGGCTGTAAACGATGCGGACTAGGTGTCACCGAAGCTACGAGCTTCGGTGGTGCCGGAGGGAAGCCGTTAAGTCCGCCGCCTGGGGAGTACGGCCGCAAGGCTGAAACTTAAAGGAATTGGCGGGGGAGCACTACAACGGGTGGAGCCTGCGGTTTAATTGGATTCAACGCCGGGAAGCTTACCGGGGGAGACAGCGGGATGAAGGTCGGGCTGAAGACCTTACCAGACTAGCTGAGAGGTGGTGCATGGCCGCCGTCAGTTCGTACTGTGAAGCATCCTGTTAAGTCAGGCAACGAGCGAGACCCGCGCCCCCAGTTGCCAGCGGTTCCCTTCGGGGAAGCCGGGCACACTGGGGGGACTGCCGGCGCTAAGCCGGAGGAAGGTGCGGGCAACGGCAGGTCCGTATGCCCCGAATCCCCCGGGCTACACGCGGGCTACAATGGCCGGGACAATGGGTACCGACCCCGAAAGGGGTAGGTAATCCCCTAAACCCGGTCTAACCTGGGATCGAGGGCTGCAACTCGCCCTCGTGAACCTGGAATCCGTAGTAATCGCGCCTCAAAATGGCGCGGTGAATACGTCCCTGCTCCTTGCACACACCGCCCGTCAAGCCACCCGAGTGGGCCAGGGGCGAGGGGGTGGCCCTAGGCCACCTTCGAGCCCAGGGTCCGCGAGGGGGGCTAAGTCGTAACAAGGTAGCCGTAGGGGAATCTGCGGCTGGATCACCTCCT
>Bacteroides_thetaiotaomicron_VPI-5482
ATTAGGCAGTTGGTGAGGTAACGGCTCACCAAACCTTCGATGGATAGGGGTTCTGAGAGGAAGGTCCCCCACATTGGAACTGAGACACGGTCCAAACTCCTACGGGAGGCAGCAGTGAGGAATATTGGTCAATGGACGGGAGTCTGAACCAGCCAAGTAGCGTGAAGGATGACTGCCCTATGGGTTGTAAACTTCTTTTATATGGGAATAAAGTGATCCACGTGTGGAATTTTGTATGTACCATATGAATAAGGATCGGCTAACTCCGTGCCAGCAGCCGCGGTAATACGGAGGATCCGAGCGTTATCCGGATTTATTGGGTTTAAAGGGAGCGTAGGTGGACAGTTAAGTCAGTTGTGAAAGTTTGCGGCTCAACCGTAAAATTGCAGTTGATACTGGCTGTCTTGAGTACAGTAGAGGTGGGCGGAATTCGTGGTGTAGCGGTGAAATGCTTAGATATCACGAAGAACTCCGATTGCGAAGGCAGCTCACTGGACTGCAACTGACACTGATGCTCGAAAGTGTGGGTATCAAACAGGATTAGATACCCTGGTAGTCCACACAGTAAACGATGAATACTCGCTGTTTGCGATATACAGTAAGCGGCCAAGCGAAAGCATTAAGTATTCCACCTGGGGAGTACGCCGGCAACGGTGAAACTCAAAGGAATTGACGGGGGCCCGCACAAGCGGAGGAACATGTGGTTTAATTCGATGATACGCGAGGAACCTTACCCGGGCTTAAATTGCATTTGAATATATTGGAAACAGGTTAGCCGCAAGGCAAATGTGAAGGTGCTGCATGGTTGTCGTCAGCTCGTGCCGTGAGGTGTCGGCTTAAGTGCCATAACGAGCGCAACCCTTATCTTTAGTTACTAACAGGTCATGCTGAGGACTCTAGAGAGACTGCCGTCGTAAGATGTGAGGAAGGTGGGGATGACGTCAAATCAGCACGGCCCTTACGTCCGGGGCTACACACGTGTTACAATGGGGGGTACAGAAGGCAGCTACCTGGTGACAGGATGCTAATCCCAAAAGCCTCTCTCAGTTCGGATCGAAGTCTGCAACCCGACTTCGTGAAGCTGGATTCGCTAGTAATCGCGCATCAGCCATGGCGCGGTGAATACGTTCCCGGGCCTTGTACACACCGCCCGTCAAGCCATG
>Bacteroides_thetaiotaomicron_VPI-5482
ATTAGGCAGTTGGTGAGGTAACGGCTCACCAAACCTTCGATGGATAGGGGTTCTGAGAGGAAGGTCCCCCACATTGGAACTGAGACACGGTCCAAACTCCTACGGGAGGCAGCAGTGAGGAATATTGGTCAATGGGCGCAGGCCTGAACCAGCCAAGTAGCGTGAAGGATGACTGCCCTATGGGTTGTAAACTTCTTTTATATGGGAATAAAGTTTTCCACGTGTGGAATTTTGTATGTACCATATGAATAAGGATCGGCTAACTCCGTGCCAGCAGCCGCGGTAATACGGAGGATCCGAGCGTTATCCGGATTTATTGGGTTTAAAGGGAGCGTAGGTGGACAGTTAAGTCAGTTGTGAAAGTTTGCGGCTCAACCGTAAAATTGCAGTTGATACTGGCTGTCTTGAGTACAGTAGAGGTGGGCGGAATTCGTGGTGTAGCGGTGAAATGCTTAGATATCACGAAGAACTCCGATTGCGAAGGCAGCTCACTGGACTGCAACTGACACTGATGCTCGAAAGTGTGGGTATCAAACAGGATTAGATACCCTGGTAGTCCACACAGTAAACGATGAATACTCGCTGTTTGCGATATACAGTAAGCGGCCAAGCGAAAGCATTAAGTATTCCACCTGGGGAGTACGCCGGCAACGGGTGAAACTCAAAGGAATTGACGGGGGCCCGTACAAGCGGAGGAACATGTGGTTTAATTCGATGATACGCGAGGAACCTTACCCGGGCTTAAATTGCATTTGAATATATTGGAAACAGTATAGCCGTAAGGCAAATGTGAAGGTGCTGCATGGTTGTCGTCAGCTCGTGCCGTGAGGTGTCGGCTTAAGTGCCATAACGAGCGCAACCCTTATCTTTAGTTACTAACAGGTCATGCTGAGGACTCTAGAGAGACTGCCGTCGTAAGATGTGAGGAAGGTGGGGATGACGTCAAATCAGCACGGCCCTTACGTCCGGGGCTACACACGTGTTACAATGGGGGGTACAGAAGGCAGCTACCTGGTGACAGGATGCTAATCCCAAAAGCCTCTCTCAGTTCGGATCGAAGTCTGCAACCCGACTTCGTCAAGCTGGATTCGCTAGTAATCGCGCATCAGCCATGGCGCGGTGAATACGTTCCCGGGCCTTGTACACACCGCCCGTCAAGCCATG
>Bacteroides_thetaiotaomicron_VPI-5482
ATTAGGCAGTTGGTGAGGTAACGGCTCACCAAACCTTCGATGGATAGGGGTTCTGAGAGGAAGGTCCCCCACATTGGAACTGAGACACGGTCCAAACTCCTACGGGAGGCAGCAGTGAGGAATATTGGTCAATGGGCGCAGGCCTGAACCAGCCAAGTAGCGTGAAGGATGACTGCCCTATGGGTTGTAAACTTCTTTTATATGGGAATAAAGTTTTCCACGTGTGGAATTTTGTATGTACCATATGAATAAGGATCGGCTAACTCCGTGCCAGCAGCCGCGGTAATACGGAGGATCCGAGCGTTATCCGGATTTATTGGGTTTAAAGGGAGCGTAGGTGGACAGTTAAGTCAGTTGTGAAAGTTTGCGGCTCAACCGTAAAATTGCAGTTGATACTGGCTGTCTTGAGTACAGTAGAGGTGGGCGGAATTCGTGGTGTAGCGGTGAAATGCTTAGATATCACGAAGAACTCCGATTGCGAAGGCAGCTCACTGGACTGCAACTGACACTGATGCTCGAAAGTGTGGGTATCAAACAGGATTAGATACCCTGGTAGTCCACACAGTAAACGATGAATACTCGCTGTTTGCGATATACAGTAAGCGGCCAAGCGAAAGCATTAAGTATTCCACCTGGGGAGTACGCCGGCAACGGTGAAACTCAAAGGAATTGACGGGGGCCCGCACAAGCGGAGGAACATGTGGTTTAATTCGATGATACGCGAGGAACCTTACCCGGGCTTAAATTGCATTTGAATATATTGGAAACAGTATAGCCGTAAGGCAAATGTGAAGGTGCTGCATGGTTGTCGTCAGCTCGTGCCGTGAGGTGTCGGCTTAAGTGCCATAACGAGCGCAACCCTTATCTTTAGTTACTAACAGGTCATGCTGAGGACTCTAGAGAGACTGCCGTCGTAAGATGTGAGGAAGGTGGGGATGACGTCAAATCAGCACGGCCCTTACGTCCGGGGCTACACACGTGTTACAATGGGGGGTACAGAAGGCAGCTACCTGGTGACAGGATGCTAATCCCAAAAGCCTCTCTCAGTTCGGATCGAAGTCTGCAACCCGACTTCGTGAAGCTGGATTCGCTAGTAATCGCGCATCAGCCATGGCGCGGTGAATACGTTCCCGGGCCTTGTACACACCGCCCGTCAAGCCATG
>Bacteroides_vulgatus_ATCC_8482
ATTAGATAGTAGGCGGGGTAACGGCCCACCTAGTCTTCGATGGATAGGGGTTCTGAGAGGAAGGTCCCCCACATTGGAACTGAGACACGGTCCAAACTCCTACGGGAGGCAGCAGTGAGGAATATTGGTCAATGGGCGAGAGCCTGAACCAGCCAAGTAGCGTGAAGGATGACTGCCCTATGGGTTGTAAACTTCTTTTATAAAGGAATAAAGTCGGGTATGCATACCCGTTTGCATGTACTTTATGAATAAGGATCGGCTAACTCCGTGCCAGCAGCCGCGGTAATACGGAGGATCCGAGCGTTATCCGGATTTATTGGGTTTAAAGGGAGCGTAGATGGATGTTTAAGTCAGTTGTGAAAGTTTGCGGCTCAACCGTAAAATTGCAGTTGATACTGGATATCTTGAGTGCAGTTGAGGCAGGCGGAATTCGTGGTGTAGCGGTGAAATGCTTAGATATCACGAGGAACTCCGATTGCGAAGGCAGCCTGCTAAGCTGCAACTGACATTGAGGCTCGAAAGTGTGGGTATCAAACAGGATTAGATACCCTGGTAGTCCACACGGTAAACGATGAATACTCGCTGTTTGCGATATACGGCAAGCGGCCAAGCGAAAGCGTTAAGTATTCCACCTGGGGAGTACGCCGGCAACGGTGAAACTCAAAGGAATTGACGGGGGCCCGCACAAGCGGAGGAACATGTGGTTTAATTCGATGATACGCGAGGAACCTTACCCGGGCTTAAATTGCAGATGAATTACGGTGAAAGCCGTAAGCCGCAAGGCATCTGTGAAGGTGCTGCATGGTTGTCGTCAGCTCGTGCCGTGAGGTGTCGGCTTAAGTGCCATAACGAGCGCAACCCTTGTTGTCAGTTACTAACAGGTTCTGCTGAGGACTCTGACAAGACTGCCATCGTAAGATGTGAGGAAGGTGGGGATGACGTCAAATCAGCACGGCCCTTACGTCCGGGGCTACACACGTGTTACAATGGGGGGTACAGAGGGCCGCTACCACGCGAGTGGATGCCAATCCCAAAAACCTCTCTCAGTTCGGACTGGAGTCTGCAACCCGACTCCACGAAGCTGGATTCGCTAGTAATCGCGCATCAGCCACGGCGCGGTGAATACGTTCCCGGGCCTTGTACACACCGCCCGTCAAGCCATGGGAG
>Bacteroides_vulgatus_ATCC_8482
ATTAGATAGTAGGCGGGGTAACGGCCCACCTAGTCTTCGATGGATAGGGGTTCTGAGAGGAAGGTCCCCCACATTGGAACTGAGACACGGTCCAAACTCCTACGGGAGGCAGCAGTGAGGAATATTGGTCAATGGGCGAGAGCCTGAACCAGCCAAGTAGCGTGAAGGATGACTGCCCTATGGGTTGTAAACTTCTTTTATAAAGGAATAAAGTCGGGTATGGATACCCGTTTGCATGTACTTTATGAATAAGGATCGGCTAACTCCGTGCCAGCAGCCGCGGTAATACGGAGGATCCGAGCGTTATCCGGATTTATTGGGTTTAAAGGGAGCGTAGATGGATATTTAAGTCAGTTGTGAAAGTTTGCGGCTCAACCGTAAAATTGCAGTTGATACTGGATATCTTGAGTGCAGTTGAGGCAGGCGGAATTCGTGGTGTAGCGGTGAAATGCTTAGATATCACGAAGAACTCCGATTGCGAAGGCAGCCTGCTAAGCTGCAACTGACATTGAGGCTCGAAAGTGTGGGTATCAAACAGGATTAGATACCCTGGTAGTCCACACGGTAAACGATGAATACTCGCTGTTTGCGATATACTGCAAGCGGCCAAGCGAAAGCGTTAAGTATTCCACCTGGGGAGTACGCCGGCAACGGTGAAACTCAAAGGAATTGACGGGGGCCCGCACAAGCGGAGGAACATGTGGTTTAATTCGATGATACGCGAGGAACCTTACCCGGGCTTAAATTGCAGATGAATTACGGTGAAAGCCGTAAGCCGCAAGGCATCTGTGAAGGTGCTGCATGGTTGTCGTCAGCTCGTGCCGTGAGGTGTCGGCTTAAGTGCCATAACGAGCGCAACCCTTGTTGTCAGTTACTAACAGGTTTTGCTGAGGACTCTGACAAGACTGCCATCGTAAGATGTGAGGAAGGTGGGGATGACGTCAAATCAGCACGGCCCTTACGTCCGGGGCTACACACGTGTTACAATGGGGGGTACAGAGGGCCGCTACCACGCGAGTGGATGCCAATCCCCAAAACCTCTCTCAGTTCGGACTGGAGTCTGCAACCCGACTCCACGAAGCTGGATTCGCTAGTAATCGCGCATCAGCCACGGCGCGGTGAATACGTTCCCGGGCCTTGTACACACCGCCCGTCAAGCCATGGGAG
>Bacteroides_vulgatus_ATCC_8482
ATTAGATAGTAGGCGGGGTAACGGCCCACCTAGTCTTCGATGGATAGGGGTTCTGAGAGGAAGGTCCCCCACATTGGAACTGAGACACGGTCCAAACTCCTACGGGAGGCAGCAGTGAGGAATATTGGTCAATGGGCGAGAGCCTGAACCAGCCAAGTAGCGTGAAGGATGACTGCCCTATGGGTTGTAAACTTCTTTTATAAAGGAATAAAGTCGGGTATGGATACCCGTTTGCATGTACTTTATGAATAAGGATCGGCTAACTCCGTGCCAGCAGCCGCGGTAATACGGAGGATCCGAGCGTTATCCGGATTTATTGGGTTTAAAGGGAGCGTAGATGGATGTTTAAGTCAGTTGTGAAAGTTTGCGGCTCAACCGTAAAATTGCAGTTGATACTGGATATCTTGAGTGCAGTTGAGGCAGGCGGAATTCGTGGTGTAGCGGTGAAATGCTTAGATATCACGAAGAACTCCGATTGCGAAGGCAGCCTGCTAAGCTGCAACTGACATTGAGGCTCGAAAGTGTGGGTATCAAACAGGATTAGATACCCTGGTAGTCCACACGGTAAACGATGAATACTCGCTGTTTGCGATATACGGCAAGCGGCCAAGCGAAAGCGTTAAGTATTCCACCTGGGGAGTACGCCGGCAACGGTGAAACTCAAAGGAATTGACGGGGGCCCGCACAAGCGGAGGAACATGTGGTTTAATTCGATGATACGCGAGGAACCTTACCCGGGCTTAAATTGCAGATGAATTACGGTGAAAGCCGTAAGCCGCAAGGCATCTGTGAAGGTGCTGCATGGTTGTCGTCAGCTCGTGCCGTGAGGTGTCGGCTTAAGTGCCATAACGAGCGCAACCCTTGTTGTCAGTTACTAACAGGTCATGCTGAGGACTCTGACAAGACTGCCATCGTAAGATGTGAGGAAGGTGGGGATGACGTCAAATCAGCACGGCCCTTACGTCCGGGGCTACACACGTGTTACAATGGGGGGTACAGAGGGCCGCTACCACGCGAGTGGATGCCAATCCCCAAAACCTCTCTCAGTTCGGACTGGAGTCTGCAACCCGACTCCACGAAGCTGGATTCGCTAGTAATCGCGCATCAGCCACGGCGCGGTGAATACGTTCCCGGGCCTTGTACACACCGCCCGTCAAGCCATGGGAG
>Bacteroides_vulgatus_ATCC_8482
ATTAGATAGTAGGCGGGGTAACGGCCCACCTAGTCTTCGATGGATAGGGGTTCTGAGAGGAAGGTCCCCCACATTGGAACTGAGACACGGTCCAAACTCCTACGGGAGGCAGCAGTGAGGAATATTGGTCAATGGGCGAGAGCCTGAACCAGCCAAGTAGCGTGAAGGATGACTGCCCTATGGGTTGTAAACTTCTTTTATAAAGGAATAAAGTCGGGTATGGATACCCGTTTGCATGTACTTTATGAATAAGGATCGGCTAACTCCGTGCCAGCAGCCGCGGTAATACGGAGGATCCGAGCGTTATCCGGATTTATTGGGTTTAAAGGGAGCGTAGATGGATGTTTAAGTCAGTTGTGAAAGTTTGCGGCTCAACCGTAAAATTGCAGTTGATACTGGATATCTTGAGTGCAGTTGAGGCAGGCGGAATTCGTGGTGTAGCGGTGAAATGCTTAGATATCACGAAGAACTCCGATTGCGAAGGCAGCCTGCTAAGCTGCAACTGACATTGAGGCTCGAAAGTGTGGGTATCAAACAGGATTAGATACCCTGGTAGTCCACACGGTAAACGATGAATACTCGCTGTTTGCGATATACTGCAAGCGGCCAAGCGAAAGCGTTAAGTATTCCACCTGGGGAGTACGCCGGCAACGGTGAAACTCAAAGGAATTGACGGGGGCCCGCACAAGCGGAGGAACATGTGGTTTAATTCGATGATACGCGAGGAACCTTACCCGGGCTTAAATTGCAGATGAATTACGGTGAAAGCCGTAAGCCGCAAGGCATCTGTGAAGGTGCTGCATGGTTGTCGTCAGCTCGTGCCGTGAGGTGTCGGCTTAAGTGCCATAACGAGCGCAACCCTTGTTGTCAGTTACTAACAGGTTCCGCTGAGGACTCTGACAAGACTGCCATCGTAAGATGTGAGGAAGGTGGGGATGACGTCAAATCAGCACGGCCCTTACGTCCGGGGCTACACACGTGTTACAATGGGGGGTACAGAGGGCCGCTACCACGCGAGTGGATGCCAATCCCCAAAACCTCTCTCAGTTCGGACTGGAGTCTGCAACCCGACTCCACGAAGCTGGATTCGCTAGTAATCGCGCATCAGCCACGGCGCGGTGAATACGTTCCCGGGCCTTGTACACACCGCCCGTCAAGCCATGGGAG
>Bacteroides_vulgatus_ATCC_8482
ATTAGATAGTAGGCGGGGTAACGGCCCACCTAGTCTTCGATGGATAGGGGTTCTGAGAGGAAGGTCCCCCACATTGGAACTGAGACACGGTCCAAACTCCTACGGGAGGCAGCAGTGAGGAATATTGGTCAATGGGCGCAGGCCTGAACCAGCCAAGTAGCGTGAAGGATGACTGCCCTATGGGTTGTAAACTTCTTTTATAAAGGAATAAAGTCGGGTATGGATACCCGTTTGCATGTACTTTATGAATAAGGATCGGCTAACTCCGTGCCAGCAGCCGCGGTAATACGGAGGATCCGAGCGTTATCCGGATTTATTGGGTTTAAAGGGAGCGTAGATGGATGTTTAAGTCAGTTGTGAAAGTTTGCGGCTCAACCGTAAAATTGCAGTTGATACTGGATATCTTGAGTGCAGTTGAGGCAGGCGGAATTCGTGGTGTAGCGGTGAAATGCTTAGATATCACGAAGAACTCCGATTGCGAAGGCAGCCTGCTAAGCTGCAACTGACATTGAGGCTCGAAAGTGTGGGTATCAAACAGGATTAGATACCCTGGTAGTCCACACGGTAAACGATGAATACTCGCTGTTTGCGATATACGGCAAGCGGCCAAGCGAAAGCGTTAAGTATTCCACCTGGGGAGTACGCCGGCAACGGTGAAACTCAAAGGAATTGACGGGGGCCCGCACAAGCGGAGGAACATGTGGTTTAATTCGATGATACGCGAGGAACCTTACCCGGGCTTAAATTGCAGATGAATTACGGTGAAAGCCGTAAGCCGCAAGGCATCTGTGAAGGTGCTGCATGGTTGTCGTCAGCTCGTGCCGTGAGGTGTCGGCTTAAGTGCCATAACGAGCGCAACCCTTGTTGTCAGTTACTAACAGGTTTCGCTGAGGACTCTGACAAGACTGCCATCGTAAGATGTGAGGAAGGTGGGGATGACGTCAAATCAGCACGGCCCTTACGTCCGGGGCTACACACGTGTTACAATGGGGGGTACAGAGGGCCGCTACCACGCGAGTGGATGCCAATCCCAAAAACCTCTCTCAGTTCGGACTGGAGTCTGCAACCCGACTCCACGAAGCTGGATTCGCTAGTAATCGCGCATCAGCCACGGCGCGGTGAATACGTTCCCGGGCCTTGTACACACCGCCCGTCAAGCCATGGGAG
>Bordetella_bronchiseptica_RB50
TGAAGAGTTTGATCCTGGCTCAGATTGAACGCTGGCGGGATGCTTTACACATGCAAGTCGGACGGCAGCACGGGCTTCGGCCTGGTGGCGAGTGGCGAACGGGTGAGTAATGTATCGGAACGTGCCCAGTAGCGGGGGATAACTACGCGAAAGCGTGGCTAATACCGCATACGCCCTACGGGGGAAAGCGGGGGACCTTCGGGCCTCGCACTATTGGAGCGGCCGATATCGGATTAGCTAGTTGGTGGGGTAACGGCCTACCAAGGCGACGATCCGTAGCTGGTTTGAGAGGACGACCAGCCACACTGGGACTGAGACACGGCCCAGACTCCTACGGGAGGCAGCAGTGGGGAATTTTGGACAATGGGGGCAACCCTGATCCAGCCATCCCGCGTGTGCGATGAAGGCCTTCGGGTTGTAAAGCACTTTTGGCAGGAAAGAAACGGCACGGGCTAATATCCTGTGCAACTGACGGTACCTGCAGAATAAGCACCGGCTAACTACGTGCCAGCAGCCGCGGTAATACGTAGGGTGCAAGCGTTAATCGGAATTACTGGGCGTAAAGCGTGCGCAGGCGGTTCGGAAAGAAAGATGTGAAATCCCAGGGCTTAACCTTGGAACTGCATTTTTAACTACCGGGCTAGAGTGTGTCAGAGGGAGGTGGAATTCCGCGTGTAGCAGTGAAATGCGTAGATATGCGGAGGAACACCGATGGCGAAGGCAGCCTCCTGGGATAACACTGACGCTCATGCACGAAAGCGTGGGGAGCAAACAGGATTAGATACCCTGGTAGTCCACGCCCTAAACGATGTCAACTAGCTGTTGGGGCCTTCGGGCCTTGGTAGCGCAGCTAACGCGTGAAGTTGACCGCCTGGGGAGTACGGTCGCAAGATTAAAACTCAAAGGAATTGACGGGGACCCGCACAAGCGGTGGATGATGTGGATTAATTCGATGCAACGCGAAAAACCTTACCTACCCTTGACATGTCTGGAATCCCGAAGAGATTTGGGAGTGCTCGCAAGAGAACCGGAACACAGGTGCTGCATGGCTGTCGTCAGCTCGTGTCGTGAGATGTTGGGTTAAGTCCCGCAACGAGCGCAACCCTTGTCATTAGTTGCTACGAAAGGGCACTCTAATGAGACTGCCGGTGACAAACCGGAGGAAGGTGGGGATGACGTCAAGTCCTCATGGCCCTTATGGGTAGGGCTTCACACGTCATACAATGGTCGGGACAGAGGGTCGCCAACCCGCGAGGGGGAGCCAATCCCAGAAACCCGATCGTAGTCCGGATCGCAGTCTGCAACTCGACTGCGTGAAGTCGGAATCGCTAGTAATCGCGGATCAGCATGTCGCGGTGAATACGTTCCCGGGTCTTGTACACACCGCCCGTCACACCATGGGAGTGGGTTTTACCAGAAGTAGTTAGCCTAACCGCAAGGGGGGCGATTACCACGGTAGGATTCATGACTGGGGTGAAGTCGTAACAAGGTAGCCGTATCGGAAGGTGCGGCTGGATCACCTCCTT
>Burkholderia_xenovorans_LB400
TGAAGAGTTTGATCCTGGCTCAGATTGAACGCTGGCGGCATGCCTTACACATGCAAGTCGAACGGCAGCACGGGGGCAACCCTGGTGGCGAGTGGCGAACGGGTGAGTAATACATCGGAACGTGTCCTGTAGTGGGGGATAGCCCGGCGAAAGCCGGATTAATACCGCATACGCTCTGCGGAGGAAAGCGGGGGATCTTCGGACCTCGCGCTACAGGGGCGGCCGATGGCAGATTAGCTGGTTGGTGGGGTAAAGGCCTACCAAGGCGACGATCTGTAGCTGGTCTGAGAGGACGACCAGCCACACTGGGACTGAGACACGGCCCAGACTCCTACGGGAGGCAGCAGTGGGGAATTTTGGACAATGGGCGCAAGCCTGATCCAGCAATGCCGCGTGTGTGAAGAAGGCCTTCGGGTTGTAAAGCACTTTTGTCCGGAAAGAAAACCTCTGCCCTAATACGGTGGGGGGATGACGGTACCGGAAGAATAAGCACCGGCTAACTACGTGCCAGCAGCCGCGGTAATACGTAGGGTGCAAGCGTTAATCGGAATTACTGGGCGTAAAGCGTGCGCAGGCGGTTCGCTAAGACAGATGTGAAATCCCCGGGCTTAACCTGGGAACTGCATTTGTGACTGGCGGGCTAGAGTATGGCAGAGGGGGGTAGAATTCCACGTGTAGCAGTGAAATGCGTAGAGATGTGGAGGAATACCGATGGCGAAGGCAGCCCCCTGGGCCAATACTGACGCTCATGCACGAAAGCGTGGGGAGCAAACAGGATTAGATACCCTGGTAGTCCACGCCCTAAACGATGTCAACTAGTTGTCGGGTCTTCATTGACTTGGTAACGTAGCTAACGCGTGAAGTTGACCGCCTGGGGAGTACGGTCGCAAGATTAAAACTCAAAGGAATTGACGGGGACCCGCACAAGCGGTGGATGATGTGGATTAATTCGATGCAACGCGAAAAACCTTACCTACCCTTGACATGTATGGAAGTCTGCTGAGAGGTGGATGTGCCCGAAAGGGAGCCATAACACAGGTGCTGCATGGCTGTCGTCAGCTCGTGTCGTGAGATGTTGGGTTAAGTCCCGCAACGAGCGCAACCCTTGTCCCTAGTTGCTACGCAAGAGCACTCCAGGGAGACTGCCGGTGACAAACCGGAGGAAGGTGGGGATGACGTCAAGTCCTCATGGCCCTTATGGGTAGGGCTTCACACGTCATACAATGGTCGGAACAGAGGGTCGCCAACCCGCGAGGGGGAGCCAATCCCAGAAAACCGATCGTAGTCCGGATCGCACTCTGCAACTCGGGTGCGTGAAGCTGGAATCGCTAGTAATCGCGGATCAGCATGCCGCGGTGAATACGTTCCCGGGTCTTGTACACACCGCCCGTCACACCATGGGAGTGGGTTTTACCAGAAGTGGCTAGTCTAACCGCAAGGAGGACGGTCACCACGGTAGGATTCATGACTGGGGTGAAGTCGTAACAAGGTAGCCGTATCGGAAGGTGCGGCTGGATCACCTCCTT
>Caldicellulosiruptor_bescii_DSM_6725
AGCTAGTTGGTGGGGTAACGGCCTACCAAGGCGACGACGGGTAGCCGGCCTGAGAGGGTGTACGGCCACAGTGGGACTGAGACACGGCCCACACTCCTACGGGAGGCAGCAGCGGGGAATCTTGCGCAATGGGCGAAAGCCTGACGCAGCGACGCCGCGTGAGGGAAGGAGCCCTTCGGGGTGTAAACCTCTTTGGACGGGGAGAAGGAGAAGATAGTACCCGTTTAAAAAGCCACGGCTAACTACGTGCCAGCAGCCGCGGTAATACGTAGGTGGCGAGCGTTGTCCGGAATTACTGGGCGTAAAGGGTGCGTAGGCGGCCTGGTAAGTTGAGCGTGAAATTTTTGGGCTCAACCCAAAAGGAGCGTTCAAAACTGCCAGGCTTGAGTGCGGGAGAGGACGGCGGAATTCCCGGTGTAGCGGTGAAATGCGTAGATATCGGGAGGAACACCAGTGGCGAAGGCGGCCGTCTGGACCGTAACTGACGCTGAGGCACGAAAGCGTGGGGAGCAAACAGGATTAGATACCCTGGTAGTCCACGCTGTAAACGATGGATGCTAGGTGTGGGGGAGAAGTACTCTTCCGTGCCGTAGTTAACACAATAAGCATCCCGCCTGGGGAGTACGGCCGCAAGGTTGAAACTCAAAGGAATTGACGGGGGCCCGCACAAGCGGTGGAGCATGTGGTTTAATTCGAAGCAACGCGAAGAACCTTACCAGGGCTTGACATGCCGGGGACCCTGCCGAAAGGTGGGGGTGCCTGACCGATGAGGTTAGGAGCCCGGACACAGGTGGTGCATGGTTGTCGTCAGCTCGTGTCGTGAGATGTTGGGTTAAGTCCCGCAACGAGCGCAACCCCTGCCCTTAGTTGCCAGCGCGTAGAGGCGGGCACTCTAAGGGGACTGCCGCCGATGAGGCGGAGGAAGGTGGGGATGACGTCAAATCATCATGCCCCTTATGCCCTGGGCTACACACGTGCTACAATGGGTGCTACAGAGGGTTGCGAAGGCGCGAGCCGGAGCGAATCCCAAAAAAGCACCCCCAGTTCGGATTGCAGGCTGCAACTCGCCTGCATGAAGTCGGAATCGCTAGTAATCGCGGATCAGCATGCCGCGGTGAATACGTTCCCGGGCCTTGTACACACCGCCCGTCACACCATGAGAGT
>Caldicellulosiruptor_bescii_DSM_6725
AGAGTTTGATCCTGGCTCAGGACGAACGCTGGCGGCGTGCCTAACGCATGCAAGTCGAGCGGAGATGGTGGTTGAAGGTGATGAGCTGGAGGCTGCCATCTTAGCGGCGGACGGGTGAGTAACACGTGAGCAACCTACCCTCAGCACGGGGATAACAGCTCGAAAGGGCTGCTAATACCCGATGGGACCACGCTAGCGCATGCTGGTGTGGTGAAAGGGTAGCTGGAGAGGCTATGCCGGCTGGGGATGGGCTCGCGGCCCATCAGCTAGTTGGTGGGGTAACGGCCTACCAAGGCGACGACGGGTAGCCGGCCTGAGAGGGTGTACGGCCACAGTGGGACTGAGACACGGCCCACACTCCTACGGGAGGCAGCAGCGGGGAATCTTGCGCAATGGGCGAAAGCCTGACGCAGCGACGCCGCGTGAGGGAAGAAGCCCTTCGGGGTGTAAACCTCTTTGGACGGGGAGAAGGAGAAGATAGTACCCGTTTAAAAAGCCACGGCTAACTACGTGCCAGCAGCCGCGGTAATACGTAGGTGGCGAGCGTTGTCCGGAATTACTGGGCGTAAAGGGTGCGTAGGCGGCCTGGTAAGTTGAGCGTGAAATTTTTGGGCTCAACCCAAAAGGAGCGTTCAAAACTGCCAGGCTTGAGTGCGGGAGAGGACGGCGGAATTCCCGGTGTAGCGGTGAAATGCGTAGATATCGGGAGGAACACCAGTGGCGAAGGCGGCCGTCTGGACCGTAACTGACGCTGAGGCACGAAAGCGTGGGGAGCAAACAGGATTAGATACCCTGGTAGTCCACGCTGTAAACGATGGATGCTAGGTGTGGGGGAGAAGTACTCTTCCGTGCCGTAGTTAACACAATAAGCATCCCGCCTGGGGAGTACGGCCGCAAGGTTGAAACTCAAAGGAATTGACGGGGGCCCGCACAAGCGGTGGAGCATGTGGTTTAATTCGAAGCAACGCGAAGAACCTTACCAGGGCTTGACATGCCGGGGACCCTGCCGAAAGGTGGGGGTGCCTGACCGATGAGGTTAGGAGCCCGGACACAGGTGGTGCATGGTTGTCGTCAGCTCGTGTCGTGAGATGTTGGGTTAAGTCCCGCAACGAGCGCAACCCCTGCCCTTAGTTGCCAGCGCGTAGAGGCGGGCACTCTAAGGGGACTGCCGCCGATGAGGCGGAGGAAGGTGGGGATGACGTCAAATCATCATGCCCCTTATGCCCTGGGCTACACACGTGCTACAATGGGTGCTACAGAGGGTTGCGAAGGCGCGAGCCGGAGCGAATCCCAAAAAAGCACCCCCAGTTCGGATTGCAGGCTGCAACTCGCCTGCATGAAGTCGGAATCGCTAGTAATCGCGGATCAGCATGCCGCGGTGAATACGTTCCCGGGCCTTGTACACACCGCCCGTCACACCATGAGAGTCAGCAACACCTGAAGACACAGGTTAAGCTGTGTTGAAGGTGGGGCTGATGATTGGGGTGAAGTCGTAACAAGGTAGCCGTACGGGAACGTGCGGCTGGATCACCT
>Caldicellulosiruptor_saccharolyticus_DSM_8903
AGCTAGTTGGTGAGGTAACGGCTCACCAAGGCGACGACGGGTAGCCGGCCTGAGAGGGTGTACGGCCACAGTGGGACTGAGACACGGCCCACACTCCTACGGGAGGCAGCAGCGGGGAATCTTGCGCAATGGGCGGAAGCCTGACGCAGCGACGCCGCGTGAGGGATGAAGCCCTTCGGGGTGTAAACCTCTTTGGACGGGGAGAAGAAGGAGATAGTACCCGTTTAAAAAGCCACGGCTAACTACGTGCCAGCAGCCGCGGTAATACGTAGGTGGCGAGCGTTGTCCGGAATTACTGGGCGTAAAGGGTGCGTAGGCGGCTATGCGAGTTAAGCGTGAAAGCCTTAGGCTCAACCTAAGGATTGCGCTTAATACTGCATAGCTTGAGTGCGGGAGAGGACGGCGGAATTCCCGGTGTAGCGGTGAAATGCGTAGATATCGGGAGGAACACCAGTGGCGAAGGCGGCCGTCTGGACCGTAACTGACGCTGAGGCACGAAAGCGTGGGGAGCGAACAGGATTAGATACCCTGGTAGTCCACGCTGTAAACGATGGATGCTAGGTGTGGGGGAGAAGGACTCCTCCGTGCCGTAGTTAACACAATAAGCATCCCGCCTGGGGAGTACGGCCGCAAGGTTGAAACTCAAAGGAATTGACGGGGGCCCGCACAAGCGGTGGAGCATGTGGTTTAATTCGAAGCAACGCGAAGAACCTTACCAGGGCTTGACATGCCGGGGACCTGCCCGAAAGGGTGGGGTGCCTGACCGTAAGGTTAGGAGCCCGGACACAGGTGGTGCATGGTTGTCGTCAGCTCGTGTCGTGAGATGTTGGGTTAAGTCCCGCAACGAGCGCAACCCCTGCCCTTAGTTGCCAGCGGTTTTAGCCGGGCACTCTAAGGGGACTGCCGTCGATGAGGCGGAGGAAGGTGGGGATGACGTCAAATCATCATGCCCCTTATGCCCTGGGCTACACACGTGCTACAATGGGTGCTACAGAGGGCGTGCGAAGGCGCGAGCCGGAGCGAATCCCAAAAAAGCACCCCCAGTTCGGATTGCAGGCTGCAACTCGCCTGCATGAAGTCGGAATCGCTAGTAATCGCGGATCAGCATGCCGCGGTGAATACGTTCCCGGGCCTTGTACACACCGCCCGTCACACCATGAGAGT
>Caldicellulosiruptor_saccharolyticus_DSM_8903
AGCTAGTTGGTGGGGTAACGGCCTACCAAGGCGACGACGGGTAGCCGGCCTGAGAGGGTGTACGGCCACAGTGGGACTGAGACACGGCCCACACTCCTACGGGAGGCAGCAGCGGGGAATCTTGCGCAATGGGCGGAAGCCTGACGCAGCGACGCCGCGTGAGGGAAGAAGCCCTTCGGGGTGTAAACCTCTTTGGACGGGGAGAAGTAGGAGATAGTACCCGTTTAAAAAGCCACGGCTAACTACGTGCCAGCAGCCGCGGTAATACGTAGGTGGCGAGCGTTGTCCGGAATTACTGGGCGTAAAGGGTGCGTAGGCGGCTATGCGAGTTAAGCGTGAAAGCCTTAGGCTCAACCTAAGGATTGCGCTTAATACTGCATAGCTTGAGTGCGGGAGAGGACGGCGGAATTCCCGGTGTAGCGGTGAAATGCGTAGATATCGGGAGGAACACCAGTGGCGAAGGCGGCCGTCTGGACCGTAACTGACGCTGAGGCACGAAAGCGTGGGGAGCGAACAGGATTAGATACCCTGGTAGTCCACGCTGTAAACGATGGATGCTAGGTGTGGGGGAGAAGGACTCTTCCGTGCCGTAGTTAACACAATAAGCATCCCGCCTGGGGAGTACGGCCGCAAGGTTGAAACTCAAAGGAATTGACGGGGGCCCGCACAAGCGGTGGAGCATGTGGTTTAATTCGAAGCAACGCGAAGAACCTTACCAGGGCTTGACATGCCGGGGACCTGCCCGAAAGGGTGGGGTGCCTGTTCGATGAGAGCAGGAGCCCGGACACAGGTGGTGCATGGTTGTCGTCAGCTCGTGTCGTGAGATGTTGGGTTAAGTCCCGCAACGAGCGCAACCCCTGCCCTTAGTTGCCAGCGCGTAATGGTGGGCACTCTAAGGGGACTGCCGTCGATGAGGCGGAGGAAGGTGGGGATGACGTCAAATCATCATGCCCCTTATGCCCTGGGCTACACACGTGCTACAATGGGTGCTACAGAGGGCGTGCGAAGGCGCGAGCCGGAGCGAATCCCAAAAAAGCACCCCCAGTTCGGATTGCAGGCTGCAACTCGCCTGCATGAAGTCGGAATCGCTAGTAATCGCGGATCAGCATGCCGCGGTGAATACGTTCCCGGGCCTTGTACACACCGCCCGTCACACCATGAGAGT
>Caldicellulosiruptor_saccharolyticus_DSM_8903
AGCTAGTTGGTGGGGTAACGGCCTACCAAGGCGACGACGGGTAGCCGGCCTGAGAGGGTGTACGGCCACAGTGGGACTGAGACACGGCCCACACTCCTACGGGAGGCAGCAGCGGGGAATCTTGCGCAATGGGCGGAAGCCTGACGCAGCGACGCCGCGTGAGGGAGGAAGCCCTTCGGGGTGTAAACCTCTTTGGACGGGGAGAAGTAGGAGATAGTACCCGTTTAAAAAGCCACGGCTAACTACGTGCCAGCAGCCGCGGTAATACGTAGGTGGCGAGCGTTGTCCGGAATTACTGGGCGTAAAGGGTGCGTAGGCGGCTATGCGAGTTAAGCGTGAAAGCCTTAGGCTCAACCTAAGGATTGCGCTTAATACTGCATAGCTTGAGTGCGGGAGAGGACGGCGGAATTCCCGGTGTAGCGGTGAAATGCGTAGATATCGGGAGGAACACCAGTGGCGAAGGCGGCCGTCTGGACCGTAACTGACGCTGAGGCACGAAAGCGTGGGGAGCGAACAGGATTAGATACCCTGGTAGTCCACGCTGTAAACGATGGATGCTAGGTGTGGGGGAGAAGGACTCCTCCGTGCCGTAGTTAACACAATAAGCATCCCGCCTGGGGAGTACGGCCGCAAGGTTGAAACTCAAAGGAATTGACGGGGGCCCGCACAAGCGGTGGAGCATGTGGTTTAATTCGAAGCAACGCGAAGAACCTTACCAGGGCTTGACATGCCGGGGACCTGCCCGAAAGGGTGGGGTGCCTGACCGTAAGGTTAGGAGCCCGGACACAGGTGGTGCATGGTTGTCGTCAGCTCGTGTCGTGAGATGTTGGGTTAAGTCCCGCAACGAGCGCAACCCCTGCCCTTAGTTGCCAGCGCGTAATGGTGGGCACTCTAAGGGGACTGCCGTCGATGAGGCGGAGGAAGGTGGGGATGACGTCAAATCATCATGCCCCTTATGCCCTGGGCTACACACGTGCTACAATGGGTGCTACAGAGGGCGTGCGAAGGCGCGAGCCGGAGCGAATCCCAAAAAAGCACCCCCAGTTCGGATTGCAGGCTGCAACTCGCCTGCATGAAGTCGGAATCGCTAGTAATCGCGGATCAGCATGCCGCGGTGAATACGTTCCCGGGCCTTGTACACACCGCCCGTCACACCATGAGAGT
>Chlorobium_limicola_DSM_245
TAGTTGGTAGGGTAACGGCCTACCAAGCCTACGACGGATAGCTGGTCTGAGAGGATGATCAGCCACATTGGAACTGAGACACGGTCCAGACTCCTACGGGAGGCAGCAGTGAGGAATATTGCGCAATGGGCGAAAGCCTGACGCAGCAACGCCGCGTGGATGATGAAGTTCTTCGGAATGTAAAATCCTTTTGCAGAGGAAGAAAATGCTGGTTTACCGGCACTGACGGTACTCTGCGAATAAGCCACGGCTAACTCTGTGCCAGCAGCCGCGGTGATACAGGGGTGGCAAGCGTTGTCCGGATTTACTGGGTGTAAAGGGTGCGCAGGCGGACTTATAAGTCGGGGGTTAAATCCATGTGCTTAACACATGCAAGGCTTCCGATACTGTAGGTCTAGAGTCTCGAAGAGGAAGATGGAATTTCCGGTGTAACGGTGGAATGTGTAGATATCGGAAAGAACACCAGTGGCGAAGGCAGTCTTCTGGTCGAGAACTGACGCTCAGGCACGAAAGCGTGGGGAGCAAACAGGATTAGATACCCTGGTAGTCCACGCCGTAAACGATGAATACTAGATGTTGGTCATATTGATCAGTGTCGCAGCTAACGCGTTAAGTATTCCACCTGGGAAGTACGCTCGCAAGAGTGAAACTCAAAGGAATTGACGGGGGCCCGCACAAGCGGTGGATCATGTGGTTTAATTCGATGCAACGCGAAGAACCTTACCTGGGCTTGATATTGCAGCTAAACTCATTGAAAGATGAGGTCCTTCGGGAAGCTGTAACAGGTGCTGCATGGCTGTCGTCAGCTCGTGTCGTGAGATGTTGGGTTAAGTCCCGCAACGAGCGCAACCCCTACAATTAGTTACTAACAGGTTAAGCTGAGGACTCTAATTGAACTGCCTACGCAAGTAGTGAGGAAGGAGGGGATGACGTCAAGTCCTCATGGCCCTTACGCCCAGGGCCACACACGTGATACAATGGTAGCTACAGAGGGCAAAGCCGCGAGGCAGAGGAAATCCCAAAAAAGCTATCTCAGTCCGGATCGGAGTCTGCAACTCGACTCCGTGAAGTTGGAATCGCTAGTAATCGCAGATCAGCACGCTGCGGTGAATGTGTTCCCGGGCCTTGTACACACCGCCCGTCA
>Chlorobium_phaeobacteroides_DSM_266
TAGTTGGTAAGGTAACGGCTTACCAAGCCTACGACGGGTAGCTGGTCTGAGAGGATGATCAGCCACATTGGAACTGAGACACGGTCCAGACTCCTACGGGAGGCAGCAGTGAGGAATATTGCGCAATGGGCGAAAGCCTGACGCAGCAACGCCGCGTGGATGATGAAGTTCTTCGGAATGTAAAGTCCTTTTGTGGAGGAAGAATATCCCGATTTATCGGGACTGACGGTACTCCGCGAATAAGCCACGGCTAACTCTGTGCCAGCAGCCGCGGTGATACAGGGGTGGCAAGCGTTGTCCGGATTTACTGGGTGTAAAGGGTGCGCAGGCGGATTCATAAGTCGGGGGTTAAATCCATGTGCTTAACACATGCAAGGCTTCCGATACTGTGAGTCTAGAGTCTCGAAGAGGAAGATGGAATTTCCGGTGTAACGGTGGAATGTGTAGATATCGGAAAGAACACCAGTGGCGAAGGCAGTCTTCTGGTCGAGAACTGACGCTCAGGCACGAAAGCGTGGGGAGCAAACAGGATTAGATACCCTGGTAGTCCACGCTGTAAACGATGAATACTAGATGTTGGTCATATTGATCAGTGTCGCAGCTAACGCGTTAAGTATTCCACCTGGGAAGTACGCTCGCAAGAGTGAAACTCAAAGGAATTGACGGGGGCCCGCACAAGCGGTGGATCATGTGGTTTAATTCGATGCAACGCGAAGAACCTTACCTGGGCTTGATATGCCAATTAAACTCCCTGAAAGGGGAGGTCCTTCGGGGAATTGGTACAGGTGCTGCATGGCTGTCGTCAGCTCGTGTCGTGAGATGTTGGGTTAAGTCCCGCAACGAGCGCAACCCCTACAATTAGTTACTAGCAGGTTAAGCTGAGGACTCTAATTGAACTGCCTACGCAAGTAGTGAGGAAGGAGGGGATGACGTCAAGTCCTCATGGCCCTTACGCCCAGGGCCACACACGTGATACAATGGTAGCTACAGAGGGCAAAGCCGCGAGGCAGAGTTAATCCCTTAAAAGCTATCTCAGTCCGGATCGGAGTCTGCAACTCGACTCCGTGAAGTTGGAATCGCTAGTAATCGCAGATCAGCACGCTGCGGTGAATGTGTTCCCGGGCCTTGTACACACCGCCCGTCA
>Chlorobium_phaeovibrioides_DSM_265
TAGCTGGTCTGAGAGGATGATCAGCCACATTGGAACTGAGACACGGTCCAGACTCCTACGGGAGGCAGCAGTGAGGAATATTGCGCAATGGGCGAAAGCCTGACGCAGCAACGCCGCGTGGATGATGAAGTTCTTCGGAATGTAAAGTCCTTTTGTAGAGGAAGAACATGTCGGTTTACCGGCACTGACGGTACTCTGCGAATAAGCCACGGCTAACTCTGTGCCAGCAGCCGCGGTGATACAGGGGTGGCAAGCGTTGTCCGGATTTACTGGGTGTAAAGGGTGCGCAGGCGGACTTATAAGTCGGGGGTTAAATCCATGTGCTTAACACATGCATGGCTTCCGATACTGTAAGTCTAGAGTCTCGGAGAGGAAGATGGAATTTCCGGTGTAACGGTGGAATGTGTAGATATCGGAAAGAACACCAGTGGCGAAGGCAGTCTTCTGGCCGAGTACTGACGCTCAGGCACGAAAGCGTGGGGAGCAAACAGGATTAGATACCCTGGTAGTCCACGCCGTAAACGATGAATACTAGATGTTGGTCATATTGATCAGTGTCGCAGCTAACGCGTTAAGTATTCCACCTGGGAAGTACGCTCGCAAGAGTGAAACTCAAAGGAATTGACGGGGGCCCGCACAAGCGGTGGATCATGTGGTTTAATTCGATGCAACGCGAAGAACCTTACCTGGGCTTGATATTGCGACTAAACCTCTTGAAAGGGAGGGTCCTTCGGGGAGTCGTAACAGGTGCTGCATGGCTGTCGTCAGCTCGTGTCGTGAGATGTTGGGTTAAGTCCCGCAACGAGCGCAACCCCTACAATTAGTTACTAACAGGTCAAGCTGAGGACTCTAATTGAACTGCCTACGCAAGTAGTGAGGAAGGAGGGGATGACGTCAAGTCCTCATGGCCCTTACGCCCAGGGCCACACACGTGATACAATGGCAGCTACAGAGGGCAAAGCCGCGAGGTGGAGGAAATCCCTTAAAAGCTGTCTCAGTCCGGATCGGAGTCTGCAACTCGACTCCGTGAAGTTGGAATCGCTAGTAATCGCAGATCAGCATGCTGCGGTGAATGTGTTCCCGGGCCTTGTACACACCGCCCGTCA
>Chlorobium_tepidum_TLS
TAGTTGGTAGGGTAACGGCCTACCAAGCCTACGACGGATAGCTGGTCTGAGAGGATGATCAGCCACATTGGAACTGAGACACGGTCCAGACTCCTACGGGAGGCAGCAGTGAGGAATATTGCGCAATGGGCGAAAGCCTGACGCAGCAACGCCGCGTGGATGATGAAGTTCTTCGGAATGTAAAATCCTTTTGCAGGAGACGAAGAGGTCGGCTTGCCGGCTGTGACGGTACCCTGCGAATAAGCCACGGCTAACTCTGTGCCAGCAGCCGCGGTGATACAGGGGTGGCAAGCGTTGTCCGGATTTACTGGGTGTAAAGGGTGCGCAGGCGGATCGATAAGTCGGGGGTTAAATCCATGTGCTTAACACATGCACGGCTTCCGATACTGTTGATCTAGAGTCTCGAAGAGGAAGGTGGAATTTCCGGTGTAACGGTGGAATGTGTAGATATCGGAAAGAACACCAGTGGCGAAGGCAGCCTTCTGGTCGAGTACTGACGCTCAGGCACGAAAGCGTGGGGAGCAAACAGGATTAGATACCCTGGTAGTCCACGCCGTAAACGATGAATACTAGATGTTGGTCATAGTGATCAGTGTCGCAGCTAACGCGTTAAGTATTCCACCTGGGAAGTACGCCCGCAAGGGTGAAACTCAAAGGAATTGACGGGGGCCCGCACAAGCGGTGGATCATGTGGTTTAATTCGATGCAACGCGAAGAACCTTACCTAGGCTTGATATTACAGCTAAACCTCCTGAAAGGGAGGGTCCTTCGGGGAGCTGTAACAGGTGCTGCATGGCTGTCGTCAGCTCGTGTCGTGAGATGTTGGGTTAAGTCCCGCAACGAGCGCAACCCCTACAATTAGTTACCATCAGGTTAAGCTGGGGACTCTAATTGAACTGCCTACGCAAGTAGAGAGGAGGGAGGGGATGACGTCAAGTCCTCATGGCCCTTACGCCTAGGGCCACACACGTGATACAATGGCGACTACAGAGGGCAAAGCCGCAAGGCAGAGGGAATCCCAAAAAAGTCGTCTCAGTCCGGATCGGAGTCTGCAACTCGACTCCGTGAAGTTGGAATCGCTAGTAATCGCGGATCAGCATGCCGCGGTGAATGTGTTCCCGGGCCTTGTACACACCGCCCGTCA
>Chlorobium_tepidum_TLS
TAGTTGGTAGGGTAACGGCCTACCAAGCCTACGACGGATAGCTGGTCTGAGAGGATGATCAGCCACATTGGAACTGAGACACGGTCCAGACTCCTACGGGAGGCAGCAGTGAGGAATATTGCGCAATGGGCGAAAGCCTGACGCAGCAACGCCGCGTGGATGATGAAGTTCTTCGGAATGTAAAATCCTTTTGCAGGAGACGAAGAGGTCGGCTTGCCGGCTGTGACGGTACCCTGCGAATAAGCCACGGCTAACTCTGTGCCAGCAGCCGCGGTGATACAGGGGTGGCAAGCGTTGTCCGGATTTACTGGGTGTAAAGGGTGCGCAGGCGGATCGATAAGTCGGGGGTTAAATCCATGTGCTTAACACATGCACGGCTTCCGATACTGTTGATCTAGAGTCTCGAAGAGGAAGGTGGAATTTCCGGTGTAACGGTGGAATGTGTAGATATCGGAAAGAACACCAGTGGCGAAGGCAGCCTTCTGGTCGAGTACTGACGCTCAGGCACGAAAGCGTGGGGAGCAAACAGGATTAGATACCCTGGTAGTCCACGCCGTAAACGATGAATACTAGATGTTGGTCATAGTGATCAGTGTCGCAGCTAACGCGTTAAGTATTCCACCTGGGAAGTACGCCCGCAAGGGTGAAACTCAAAGGAATTGACGGGGGCCCGCACAAGCGGTGGATCATGTGGTTTAATTCGATGCAACGCGAAGAACCTTACCTAGGCTTGATATTGCAGCTAAACCTCCTGAAAGGGAGGGTCCTTCGGGGAGCTGTAACAGGTGCTGCATGGCTGTCGTCAGCTCGTGTCGTGAGATGTTGGGTTAAGTCCCGCAACGAGCGCAACCCCTACAATTAGTTACCATCAGGTTAAGCTGGGGACTCTAATTGAACTGCCTACGCAAGTAGAGAGGAGGGAGGGGATGACGTCAAGTCCTCATGGCCCTTACGCCTAGGGCCACACACGTGATACAATGGCGACTACAGAGGGCAAAGCCGCAAGGCAGAGGGAATCCCAAAAAAGTCGTCTCAGTCCGGATCGGAGTCTGCAACTCGACTCCGTGAAGTTGGAATCGCTAGTAATCGCGGATCAGCATGCCGCGGTGAATGTGTTCCCGGGCCTTGTACACACCGCCCGTCA
>Chloroflexus_aurantiacus_J-10-fl
TAGTTGGTGTGGTAACGGCGCACCAAGCCAATGACGGGTACCCGGTCTGAGAGGACGACCGGGCAGACTGGGACTGAGACACGGCCCAGACTCCTACGGGAGGCAGCAGCAAGGAATTTTCCCCAATGGGCGCAAGCCTGAGGGAGCAACGCCGCGTGGAGGACGACGGCCTTCGGGTTGTAAACTCCTTTCGGGTGGGACGATGCTGACGGTACCACCAGAAGCAGCCCCGGCTAACTCTGTGCCAGCAGCCGCGGTAAGACAGAGGGGGCAAGCGTTGTCCGGAGTTACTGGGCGTAAAGGGCGCGCAGGCGGTGGGCTGCGTCGGCGCTGAAAGCGCCCCGCTTAACGGGGCGAGGCGCGCCGATACGAGTCCACTCGAGGCAAGCAGAGGGTGGCGGAATTCCGGGTGGAGCGGTGAAATGCGTAGAGATCCGGAGGAACGCCGGTGGGGAAGCCGGCCACCTGGGCTTGACCTGACGCTGCGGCGCGACAGCGTGGGGAGCAAACCGGATTAGATACCCGGGTAGTCCACGCCGTAAACGATGCCGGCTCGGCGTCTGGCGCACGTTGGTGTGCTGGGTGCCTTAGCTCACGCGGTAAGCCGGCCGCCTGGGGACTACGAGCGCAAGCTTAAAACTCAAAGGAATTGACGGGGGCCCGCACAAGCAGCGGAGCGTGTGGTTTAATTCGACGCAACACGAAGAACCTTACCCGGACTTGACATGGTGCTGCATCCCCTGGAAACAGGGGCGCCTTTGAGGGTGCACCACAGGTGCTGCATGGCTGTCGTCAGCTCGTGTCGTGAGATGTTGGGTTCAGTCCCGCAACGAGCGCAACCCGTGTCGGTAGTTACAGGTGTCTACCGAGACTGCCGCCGTGACCGGCGGAGGAAGGCGCGGATGACGTCAAGTCAGCATGGCCCTTACGTCCGGGGCGACACACACGCTACAATGGCCACGACAATGCGTTGCCAAGCCGCAAGGTGGAGCTAATCGCCTAAACGTGGTCTCAGTGCAGATCGGGGGCTGCAACTCGCCCCCGTGAAGGCGGAGTTGCTAGTAACCGCGTATCAGCCATGGCGCGGTGAATACGTTCCCGGGCCTTGTACACACCGCCCGTCACGTCATGGGAGTGG
>Chloroflexus_aurantiacus_J-10-fl
TAGTTGGTGTGGTAACGGCGCACCAAGCCAATGACGGGTACCCGGTCTGAGAGGACGACCGGGCAGACTGGGACTGAGAGACGGCCCAGACTCCTACGGGAGGCAGCAGCAAGGAATTTTCCCCAATGGGCGCAAGCCTGAGGGAGCAACGCCGCGTGGAGGACGACGGCCTTCGGGTTGTAAACTCCTTTCGGGTGGGACGATGCTGACGGTACCACCAGAAGCAGCCCCGGCTAACTCTGTGCCAGCAGCCGCGGTAAGACAGAGGGGGCAAGCGTTGTCCGGAGTTACTGGGCGTAAAGGGCGCGCAGGCGGTGGGCTGCGTCGGCGCTGAAAGCGCCCCGCTTAACGGGGCGAGGCGCGCCGATACGAGTCCACTCGAGGCAAGCAGAGGGTGGCGGAATTCCGGGTGGAGCGGTGAAATGCGTAGAGATCCGGAGGAACGCCGGTGGGGAAGCCGGCCACCTGGGCTTGACCTGACGCTGCGGCGCGACAGCGTGGGGAGCAAACCGGATTAGATACCCGGGTAGTCCACGCCGTAAACGATGCCGGCTCGGCGTCTGGCGCACGTTGGTGTGCTGGGTGCCTTAGCTCACGCGGTAAGCCGGCCGCCTGGGGACTACGAGCGCAAGCTTAAAACTCAAAGGAATTGACGGGGGCCCGCACAAGCAGCGGAGCGTGTGGTTTAATTCGACGCAACACGAAGAACCTTACCCGGACTTGACATGGTGCTGCATCCCCTGGAAACAGGGGCGCCTTCGAGGGTGCACCACAGGTGCTGCATGGCTGTCGTCAGCTCGTGTCGTGAGATGTTGGGTTCAGTCCCGCAACGAGCGCAACCCGTGTCGGTAGTTACAGGTGTCTACCGAGACTGCCGCCGTGACCGGCGGAGGAAGGCGCGGATGACGTCAAGTCAGCATGGCCCTTACGTCCGGGGCGACACACACGCTACAATGGCCACGACAATGCGTTGCCAAGCCGCAAGGTGGAGCTAATCGCCTAAACGTGGTCTCAGTGCAGATCGGGGGCTGCAACTCGCCCCCGTGAAGGCGGAGTTGCTAGTAACCGCGTATCAGCCATGGCGCGGTGAATACGTTCCCGGGCCTTGTACACACCGCCCGTCACGTCATGGGAGTGG
>Chloroflexus_aurantiacus_J-10-fl
TAGTTGGTGTGGTAACGGCGCACCAAGCCAATGACGGGTACCCGGTCTGAGAGGACGACCGGGCAGACTGGGACTGCGACACGGCCCAGACTCCTACGGGAGGCAGCAGCAAGGAATTTTCCCCAATGGGCGCAAGCCTGAGGGAGCAACGCCGCGTGGAGGACGACGGCCTTCGGGTTGTAAACTCCTTTCGGGTGGGACGAGCCTGACGGTACCACCAGAAGCAGCCCCGGCTAACTCTGTGCCAGCAGCCGCGGTAAGACAGAGGGGGCAAGCGTTGTCCGGAGTTACTGGGCGTAAAGGGCGCGCAGGCGGTGGGCTGCGTCGGCGCTGAAAGCGCCCCGCTTAACGGGGCGAGGCGCGCCGATACGAGTCCACTCGAGGCAAGCAGAGGGTGGCGGAATTCCGGGTGGAGCGGTGAAATGCGTAGAGATCCGGAGGAACGCCAGTGGGGAAGCCGGCCACCTGGGCTTGACCTGACGCTGCGGCGCGACAGCGTGGGGAGCAAACCGGATTAGATACCCGGGTAGTCCACGCCGTAAACGATGCCGGCTCGGCGTCTGGCGCACGTTGGTGTGCTGGGTGCCTTAGCTCACGCGGTAAGCCGGCCGCCTGGGGACTACGAGCGCAAGCTTAAAACTCAAAGGAATTGACGGGGGCCCGCACAAGCAGCGGAGCGTGTGGTTTAATTCGACGCAACACGAAGAACCTTACCCGGACTTGACATGGTGCTGCACATCCTGGAAACAGGGTGGCCTGCGAGGGTGCACCACAGGTGCTGCATGGCTGTCGTCAGCTCGTGTCGTGAGATGTTGGGTTCAGTCCCGCAACGAGCGCAACCCGTGTCGGTAGTTACAGGTGTCTACCGAGACTGCCGCCGTGACCGGCGGAGGAAGGCGCGGATGACGTCAAGTCAGCATGGCCCTTACGTCCGGGGCGACACACACGCTACAATGGCCACGACAATGCGTTGCCAAGCCGCAAGGTGGAGCTAATCGCCTAAACGTGGTCTCAGTGCAGATCGGGGGCTGCAACTCGCCCCCGTGAAGGCGGAGTTGCTAGTAACCGCGTATCAGCCATGGCGCGGTGAATACGTTCCCGGGCCTTGTACACACCGCCCGTCACGTCATGGGAGTGG
>Chloroflexus_aurantiacus_J-10-fl
AGAGTTTGATCCTGGCTCAGGACGAACGCTGGCGGCGTGCCTAATGCATGCAAGTCGAACGCAGCAGGCGTGCCTGGCTGCGTGGCGAACGGCTGAGGAACACGTGGGTGACCTGCCCCGGAGTGGGGGATACCCCGTCGAAAGACGGGACAATCCCGCATACGCTCGACGGAGGAAAGCCGCAAGGCGCTCTGGGAGGGGCCTGCGGCCCATCAGGTAGTTGGTGTGGTAACGGCGCACCAAGCCAATGACGGGTACCCGGTCTGAGAGGACGACCGGGCAGACTGGGACTGAGACACGGCCCAGACTCCTACGGGAGGCAGCAGCAAGGAATTTTCCCCAATGGGCGCAAGCCTGAGGGAGCAACGCCGCGTGGAGGACGACGGCCTTCGGGTTGTAAACTCCTTTCGGGTGGGACGATGCTGACGGTACCACCAGAAGCAGCCCCGGCTAACTCTGTGCCAGCAGCCGCGGTAAGACAGAGGGGGCAAGCGTTGTCCGGAGTTACTGGGCGTAAAGGGCGCGCAGGCGGTGGGCTGCGTCGGCGCTGAAAGCGCCCCGCTTAACGGGGCGAGGCGCGCCGATACGAGTCCACTCGAGGCAAGCAGAGGGTGGCGGAATTCCGGGTGGAGCGGTGAAATGCGTAGAGATCCGGAGGAACGCCGGTGGGGAAGCCGGCCACCTGGGCTTGACCTGACGCTGCGGCGCGACAGCGTGGGGAGCAAACCGGATTAGATACCCGGGTAGTCCACGCCGTAAACGATGCCGGCTCGGCGTCTGGCGCACGTTGGTGTGCTGGGTGCCTTAGCTCACGCGGTAAGCCGGCCGCCTGGGGACTACGAGCGCAAGCTTAAAACTCAAAGGAATTGACGGGGGCCCGCACAAGCAGCGGAGCGTGTGGTTTAATTCGACGCAACACGAAGAACCTTACCCGGACTTGACATGGTGCTGCATCCCCTGGAAACAGGGGCGCCTTTGAGGGTGCACCACAGGTGCTGCATGGCTGTCGTCAGCTCGTGTCGTGAGATGTTGGGTTCAGTCCCGCAACGAGCGCAACCCGTGTCGGTAGTTACAGGTGTCTACCGAGACTGCCGCCGTGACCGGCGGAGGAAGGCGCGGATGACGTCAAGTCAGCATGGCCCTTACGTCCGGGGCGACACACACGCTACAATGGCCACGACAATGCGTTGCCAAGCCGCAAGGTGGAGCTAATCGCCTAAACGTGGTCTCAGTGCAGATCGGGGGCTGCAACTCGCCCCCGTGAAGGCGGAGTTGCTAGTAACCGCGTATCAGCCATGGCGCGGTGAATACGTTCCCGGGCCTTGTACACACCGCCCGTCACGTCATGGGAGTGGCCAATGCTTGAAGTCCGTGTGCTAACCCCAGTCGGGGAGGCAGCGGCCGAGGGCAGGGGCCGCGACTGGGACGAAGTCGTAACAAGGTAGCCGTACCGGAAGGTGCGGCTGGATCACCTCCTTT
>Chloroflexus_aurantiacus_J-10-fl
CCTTTCAGGTGGGACGATGCTGACGGTACCACCAGAAGCAGCCCCGGCTAACTCTGTGCCAGCAGCCGCGGTAAGACAGAGGGGGCAAGCGTTGTCCGGAGTTACTGGGCGTAAAGGGCGCGCAGGCGGTGGGCTGCGTCGGCGCTGAAAGCGCCTCGCTTAACGGGGCGAGGCGCGCCGATACGAGTCCACTCGAGGCAAGCAGAGGGTGGCGGAATTTCGGGTGGAGCGGTGAAATGCGTAGAGATTCGGAGGAACGCCGGTGGGGAAGCCGGCCACCTGGGCTTTACCTGACGCTGCGGCGCGACAGCGTGGGGAGCAAACCGGATTAGATACCCGGGTAGTCCACGCCGTAAACGATGCCGGCTCGGCGTCTGGCGCACGTTGGTGTGCTGGGTGCCTTA
>Clostridium_thermocellum_ATCC_27405
GATTAGCTAGTTGGTGAGGTAACGGCTCACCAAGGCGACGATCGGTAGCCGAACTGAGAGGTTGGTCGGCCACATTGGGACTGAGACACGGCCCAGACTCCTACGGGAGGCAGCAGTGGGGAATATTGCGCAATGGGGGAAACCCTGACGCAGCAACGCCGCGTGAAGGAAGAAGGCCTTCGGGTTGTAAACTTCTTTGATTGGGGACGAAGGAAGTGACGGTACCCAAAGAACAAGCCACGGCTAACTACGTGCCAGCAGCCGCGGTAATACGTAGGTGGCGAGCGTTGTCCGGAATTACTGGGTGTAAAGGGCGCGTAGGCGGGGATGCAAGTCAGATGTGAAATTCCGGGGCTTAACCCCGGCGCTGCATCTGAAACTGTATCTCTTGAGTGCTGGAGAGGAAAGCGGAATTCCTAGTGTAGCGGTGAAATGCGTAGATATTAGGAGGAACACCAGTGGCGAAGGCGGCTTTCTGGACAGTAACTGACGCTGAGGCGCGAAAGCGTGGGGAGCAAACAGGATTAGATACCCTGGTAGTCCACGCCGTAAACGATGGATACTAGGTGTAGGAGGTATCGACCCCTTCTGTGCCGGAGTTAACACAATAAGTATCCCACCTGGGGAGTACGGCCGCAAGGTTGAAACTCAAAGGAATTGACGGGGGCCCGCACAAGCAGTGGAGTATGTGGTTTAATTCGAAGCAACGCGAAGAACCTTACCAGGGCTTGACATCCCTCTGACAGCTCTAGAGATAGGGCTTCCCTTCGGGGCAGAGGAGACAGGTGGTGCATGGTTGTCGTCAGCTCGTGTCGTGAGATGTTGGGTTAAGTCCCGCAACGAGCGCAACCCTTGTCGTTAGTTGCCAGCACGTTAAGGTGGGCACTCTAGCGAGACTGCCGGCGACAAGTCGGAGGAAGGTGGGGACGACGTCAAATCATCATGCCCCTTATGTCCTGGGCTACACACGTACTACAATGGCTGCTACAAAGGGAAGCGATACCGCGAGGTGGAGCAAATCCCCAAAAGCAGTCCCAGTTCGGATTGCAGGCTGAAACTCGCCTGCATGAAGTCGGAATTGCTAGTAATGGCAGGTCAGCATACTGCCGTGAATACGTTCCCGGGCCTTGTACACACCGCCCGTCACACCATGAGAGTCTGCAACACCCGAAGTCAGTAGTCTAACCGCAAGGAGGGCGCTGCCGAAGGTGGGGCAGATGATTGGGGTGAAGTCGTAACAAGGTAGCCGTATCGGAAGGTGCGGCTGGATCACCTCCTT
>Clostridium_thermocellum_ATCC_27405
GATTAGCTGGTTGGTGAGGTAACGGCTCACCAAGGCGACGATCGGTAGCCGAACTGAGAGGTTGGTCGGCCACATTGGGACTGAGACACGGCCCAGACTCCTACGGGAGGCAGCAGTGGGGAATATTGCGCAATGGGGGAAACCCTGACGCAGCAACGCCGCGTGAAGGAAGAAGGCCTTCGGGTTGTAAACTTCTTTGATTGGGGACGAAGGAAGTGACGGTACCCAAAGAACAAGCCACGGCTAACTACGTGCCAGCAGCCGCGGTAATACGTAGGTGGCGAGCGTTGTCCGGAATTACTGGGTGTAAAGGGCGCGTAGGCGGGGATGCAAGTCAGATGTGAAATTCCGGGGCTTAACCCCGGCGCTGCATCTGAAACTGTATCTCTTGAGTGCTGGAGAGGAAAGCGGAATTCCTAGTGTAGCGGTGAAATGCGTAGATATTAGGAGGAACACCAGTGGCGAAGGCGGCTTTCTGGACAGTAACTGACGCTGAGGCGCGAAAGCGTGGGGAGCAAACAGGATTAGATACCCTGGTAGTCCACGCCGTAAACGATGGATACTAGGTGTAGGAGGTATCGACCCCTTCTGTGCCGGAGTTAACACAATAAGTATCCCACCTGGGGAGTACGGCCGCAAGGTTGAAACTCAAAGGAATTGACGGGGGCCCGCACAAGCAGTGGAGTATGTGGTTTAATTCGAAGCAACGCGAAGAACCTTACCAGGGCTTGACATCCCTCTGACAGCTCTAGAGATAGGGCTTCCCTTCGGGGCAGAGGAGACAGGTGGTGCATGGTTGTCGTCAGCTCGTGTCGTGAGATGTTGGGTTAAGTCCCGCAACGAGCGCAACCCTTGTCGTTAGTTGCCAGCACGTTAAGGTGGGCACTCTAGCGAGACTGCCGGCGACAAGTCGGAGGAAGGTGGGGACGACGTCAAATCATCATGCCCCTTATGTCCTGGGCTACACACGTACTACAATGGCTGCTACAAAGGGAAGCGATACCGCGAGGTGGAGCAAATCCCCAAAAGCAGTCCCAGTTCGGATTGCAGGCTGAAACTCGCCTGCATGAAGTCGGAATTGCTAGTAATGGCAGGTCAGCATACTGCCGTGAATACGTTCCCGGGCCTTGTACACACCGCCCGTCACACCATGAGAGTCTGCAACACCCGAAGTCAGTAGTCTAACCGCAAGGAGGGCGCTGCCGAAGGTGGGGCAGATGATTGGGGTGAAGTCGTAACAAGGTAGCCGTATCGGAAGGTGCGGCTGGATCACCTCCTT
>Clostridium_thermocellum_ATCC_27405
GATTAGCTGGTTGGTGAGGTAACGGCTCACCAAGGCGACGATCGGTAGCCGAACTGAGAGGTTGGTCGGCCACATTGGGACTGAGACACGGCCCAGACTCCTACGGGAGGCAGCAGTGGGGAATATTGCGCAATGGGGGAAACCCTGACGCAGCAACGCCGCGTGAAGGAAGAAGGCCTTCGGGTTGTAAACTTCTTTGATTGGGGACGAAGGAAGTGACGGTACCCAAAGAACAAGCCACGGCTAACTACGTGCCAGCAGCCGCGGTAATACGTAGGTGGCGAGCGTTGTCCGGAATTACTGGGTGTAAAGGGCGCGTAGGCGGGGATGCAAGTCAGATGTGAAATTCCGGGGCTTAACCCCGGCGCTGCATCTGAAACTGTATCTCTTGAGTGCTGGAGAGGAAAGCGGAATTCCTAGTGTAGCGGTGAAATGCGTAGATATTAGGAGGAACACCAGTGGCGAAGGCGGCTTTCTGGACAGTAACTGACGCTGAGGCGCGAAAGCGTGGGGAGCAAACAGGATTAGATACCCTGGTAGTCCACGCCGTAAACGATGGATACTAGGTGTAGGAGGTATCGACCCCTTCTGTGCCGGAGTTAACACAATAAGTATCCCACCTGGGGAGTACGGCCGCAAGGTTGAAACTCAAAGGAATTGACGGGGGCCCGCACAAGCAGTGGAGTATGTGGTTTAATTCGAAGCAACGCGAAGAACCTTACCAGGGCTTGACATCCCTCTGACAGCTCTAGAGATAGGGCTTCCCTTCGGGGCAGAGGAGACAGGTGGTGCATGGTTGTCGTCAGCTCGTGTCGTGAGATGTTGGGTTAAGTCCCGCAACGAGCGCAACCCTTGTCGTTAGTTGCCAGCACGTTAAGGTGGGCACTCTAGCGAGACTGCCGGCGACAAGTCGGAGGAAGGTGGGGACGACGTCAAATCATCATGCCCCTTATGTCCTGGGCTACACACGTACTACAATGGCTGCTACAAAGGGAAGCGATACCGCGAGGTGGAGCAAATCCCCAAAAGCAGTCCCAGTTCGGATTGCAGGCTGAAACTCGCCTGCATGAAGTCGGAATTGCTAGTAATGGCAGGTCAGCATACTGCCGTGAATACGTTCCCGGGCCTTGTACACACCGCCCGTCACACCATGAGAGTCTGCAACACCCGAAGTCAGTAGTCTAACCGTAAGGAGGGCGCTGCCGAAGGTGGGGCAGATGATTGGGGTGAAGTCGTAACAAGGTAGCCGTATCGGAAGGTGCGGCTGGATCACCTCCTT
>Deinococcus_radiodurans_R1
AGCTGGTTGGTGGGGTAAAGGCCTACCAAGGCGACGACGGATAGCCGGCCTGAGAGGGTGGCCGGCCACAGGGGCACTGAGACACGGGTCCCACTCCTACGGGAGGCAGCAGTTAGGAATCTTCCACAATGGGCGCAAGCCTGATGGAGCGACGCCGCGTGAGGGATGAAGGTTTTCGGATCGTAAACCTCTGAATCTGGGACGAAAGAGCCTTAGGGCAGATGACGGTACCAGAGTAATAGCACCGGCTAACTCCGTGCCAGCAGCCGCGGTAATACGGAGGGTGCAAGCGTTACCCGGAATCACTGGGCGTAAAGGGCGTGTAGGCGGAAATTTAAGTCTGGTTTTAAAGACCGGGGCTCAACCTCGGGGATGGACTGGATACTGGATTTCTTGACCTCTGGAGAGGTAACTGGAATTCCTGGTGTAGCGGTGGAATGCGTAGATACCAGGAGGAACACCAATGGCGAAGGCAAGTTACTGGACAGAAGGTGACGCTGAGGCGCGAAAGTGTGGGGAGCAAACCGGATTAGATACCCGGGTAGTCCACACCCTAAACGATGTACGTTGGCTAAGCGCAGGATGCTGTGCTTGGCGAAGCTAACGCGATAAACGTACCGCCTGGGAAGTACGGCCGCAAGGTTGAAACTCAAAGGAATTGACGGGGGCCCGCACAAGCGGTGGAGCATGTGGTTTAATTCGAAGCAACGCGAAGAACCTTACCAGGTCTTGACATGCTAGGAACTTTGCAGAGATGCAGAGGTGCCCTTCGGGGAACCTAGACACAGGTGCTGCATGGCTGTCGTCAGCTCGTGTCGTGAGATGTTGGGTTAAGTCCCGCAACGAGCGCAACCCTTGCCTTTAGTTGTCAGCATTCAGTTGGACACTCTAGAGGGACTGCCTATGAAAGTAGGAGGAAGGCGGGGATGACGTCTAGTCAGCATGGTCCTTACGTCCTGGGCGACACACGTGCTACAATGGGTAGGACAACGCGCAGCAAACCCGCGAGGGTAAGCGAATCGCTAAAACCTATCCCCAGTTCAGATCGGAGTCTGCAACTCGACTCCGTGAAGTTGGAATCGCTAGTAATCGCGGGTCAGCATACCGCGGTGAATACGTTCCCGGGCCTTGTACACACCGCCCGTCACACCATGGGAGTAGATTGCAGTTGAAACCGCCGGGAGCTTTGCGGCAGGCGTCTAGACTGTGGTTTATGACTGGGGTGAAGTCGTAACAAGGTAACTGTACCGGAAGGTGCGGTTGGATCACCTCCTT
>Deinococcus_radiodurans_R1
TTTATGGAGAGTTTGATCCTGGCTCAGGGTGAACGCTGGCGGCGTGCTTAAGACATGCAAGTCGAACGCGGTCTTCGGACCGAGTGGCGCACGGGTGAGTAACACGTAACTGACCTACCCAGAAGTCACGAATAACTGGCCGAAAGGTCCGCTAATACGTGATGTGGTGATGCACCGTGGTGCATCACTAAAGATTTATCGCTTCTGGATGGGGTTGCGTTCCATCAGCTGGTTGGTGGGGTAAAGGCCTACCAAGGCGACGACGGATAGCCGGCCTGAGAGGGTGGCCGGCCACAGGGGCACTGAGACACGGGTCCCACTCCTACGGGAGGCAGCAGTTAGGAATCTTCCACAATGGGCGCAAGCCTGATGGAGCGACGCCGCGTGAGGGATGAAGGTTTTCGGATCGTAAACCTCTGAATCTGGGACGAAAGAGCCTTAGGGCAGATGACGGTACCAGAGTAATAGCACCGGCTAACTCCGTGCCAGCAGCCGCGGTAATACGGAGGGTGCAAGCGTTACCCGGAATCACTGGGCGTAAAGGGCGTGTAGGCGGAAATTTAAGTCTGGTTTTAAAGACCGGGGCTCAACCTCGGGGATGGACTGGATACTGGATTTCTTGACCTCTGGAGAGGTAACTGGAATTCCTGGTGTAGCGGTGGAATGCGTAGATACCAGGAGGAACACCAATGGCGAAGGCAAGTTACTGGACAGAAGGTGACGCTGAGGCGCGAAAGTGTGGGGAGCAAACCGGATTAGATACCCGGGTAGTCCACACCCTAAACGATGTACGTTGGCTAAGCGCAGGATGCTGTGCTTGGCGAAGCTAACGCGATAAACGTACCGCCTGGGAAGTACGGCCGCAAGGTTGAAACTCAAAGGAATTGACGGGGGCCCGCACAAGCGGTGGAGCATGTGGTTTAATTCGAAGCAACGCGAAGAACCTTACCAGGTCTTGACATGCTAGGAACTTTGCAGAGATGCAGAGGTGCCCTTCGGGGAACCTAGACACAGGTGCTGCATGGCTGTCGTCAGCTCGTGTCGTGAGATGTTGGGTTAAGTCCCGCAACGAGCGCAACCCTTGCCTTTAGTTGTCAGCATTCAGTTGGACACTCTAGAGGGACTGCCTATGAAAGTAGGAGGAAGGCGGGGATGACGTCTAGTCAGCATGGTCCTTACGTCCTGGGCGACACACGTGCTACAATGGGTAGGACAACGCGCAGCAAACCCGCGAGGGTAAGCGAATCGCTAAAACCTATCCCCAGTTCAGATCGGAGTCTGCAACTCGACTCCGTGAAGTTGGAATCGCTAGTAATCGCGGGTCAGCATACCGCGGTGAATACGTTCCCGGGCCTTGTACACACCGCCCGTCACACCATGGGAGTAGATTGCAGTTGAAACCGCCGGGAGCTTAACGGCAGGCGTCTAGACTGTGGTTTATGACTGGGGTGAAGTCGTAACAAGGTAACTGTACCGGAAGGTGCGGTTGGATCACCTCCTTT
>Desulfovibrio_piger_ATCC_29098
AGAGTTTGATCCTGGCTCAGATTGAACGCTGGCGGCGTGCTTAACACATGCAAGTCGTACGCGAAAGGGACTTCGGTCCCGAGTAAAGTGGCGCACGGGTGAGTAACACGTGGATAATCTGCCTCTATGATGGGGATAACAGTTGGAAACGACTGCTAATACCGAATACGCTCATGATGAACTTTGTGAGGAAAGGTGGCCTCTGCTTGCAAGCTATCGCATAGAGATGAGTCCGCGTCCCATTAGCTAGTTGGTGGGGTAACGGCCTACCAAGGCAACGATGGGTAGCCGATCTGAGAGGATGATCGGCCACACTGGAACTGAAACACGGTCCAGACTCCTACGGGAGGCAGCAGTGGGGAATATTGCGCAATGGGCGAAAGCCTGACGCAGCGACGCCGCGTGAGGGATGAAGGTCTTCGGATCGTAAACCTCTGTCAGAAGGGAAGAAACTAGGGTGTTCTAATCATCATCCTACTGACGGTACCTTCAAAGGAAGCACCGGCTAACTCCGTGCCAGCAGCCGCGGTAATACGGAGGGTGCAAGCGTTAATCGGAATCACTGGGCGTAAAGCGCACGTAGGCTGTTATGTAAGTCAGGGGTGAAAGCCCACGGCTCAACCGTGGAACTGCCCTTGATACTGCACGACTCGAATCCGGGAGAGGGTGGCGGAATTCCAGGTGTAGGAGTGAAATCCGTAGATATCTGGAGGAACATCAGTGGCGAAGGCGGCCACCTGGACCGGTATTGACGCTGAGGTGCGAAAGCGTGGGGAGCAAACAGGATTAGATACCCTGGTAGTCCACGCCGTAAACGATGGATGCTAGATGTCGGGATGTATGTCTCGGTGTCGTAGTTAACGCGTTAAGCATCCCGCCTGGGGAGTACGGTCGCAAGGCTGAAACTCAAAGAAATTGACGGGGGCCCGCACAAGCGGTGGAGTATGTGGTTTAATTCGATGCAACGCGAAGAACCTTACCTAGGTTTGACATCTGGGGAACCCTCCCGAAAATGAGGGGTGCCCTTCGGGGAGCCCCAAGACAGGTGCTGCATGGCTGTCGTCAGCTCGTGTCGTGAGATGTTGGGTTAAGTCCCGCAACGAGCGCAACCCCTATGCATAGTTGCCAGCAAGTAAAGTTGGGCACTCTATGCAGACTGCCCGGGTTAACCGGGAGGAAGGTGGGGACGACGTCAAGTCATCATGGCCCTTACACCTAGGGCTACACACGTACTACAATGGCACGCACAAAGGGCAGCGATACCGTGAGGTGGAGCCAATCCCAAAAAACGTGTCCCAGTCCGGATTGCAGTCTGCAACTCGACTGCATGAAGTCGGAATCGCTAGTAATTCGAGGTCAGCATACTCGGGTGAATGCGTTCCCGGGCCTTGTACACACCGCCCGTCACACCACGAAAGTCGGTTTTACCCGAAGCCGGTGAGCCAACTAGCAATAGAGGCAGCCGTCTACGGTAGGGCCGATGATTGGGGTGAAGTCGTAACAAGGTAGCCGTAGGGGAACCTGCGGCTGGATCACCTCCTT
>Desulfovibrio_piger_ATCC_29098
AGAGTTTGATCCTGGCTCAGATTGAACGCTGGCGGCGTGCTTAACACATGCAAGTCGTACGCGAAAGGGACTTCGGTCCCGAGTAAAGTGGCGCACGGGTGAGTAACACGTGGATAATCTGCCTCTATGATGGGGATAACAGTTGGAAACGACTGCTAATACCGAATACGCTCATGATGAACTTTGTGAGGAAAGGTGGCCTCTGCTTGCAAGCTATCGCATAGAGATGAGTCCGCGTCCCATTAGCTAGTTGGTGGGGTAACGGCCTACCAAGGCAACGATGGGTAGCCGATCTGAGAGGATGATCGGCCACACTGGAACTGAAACACGGTCCAGACTCCTACGGGAGGCAGCAGTGGGGAATATTGCGCAATGGGCGAAAGCCTGACGCAGCGACGCCGCGTGAGGGATGAAGGTCTTCGGATCGTAAACCTCTGTCAGAAGGGAAGAAACTAGGGTGTTCTAATCAGCATCCTACTGACGGTACCTTCAAAGGAAGCACCGGCTAACTCCGTGCCAGCAGCCGCGGTAATACGGAGGGTGCAAGCGTTAATCGGAATCACTGGGCGTAAAGCGCACGTAGGCTGTTATGTAAGTCAGGGGTGAAAGCCCACGGCTCAACCGTGGAACTGCCCTTGATACTGCACGACTCGAATCCGGGAGAGGGTGGCGGAATTCCAGGTGTAGGAGTGAAATCCGTAGATATCTGGAGGAACATCAGTGGCGAAGGCGGCCACCTGGACCGGTATTGACGCTGAGGTGCGAAAGCGTGGGGAGCAAACAGGATTAGATACCCTGGTAGTCCACGCCGTAAACGATGGATGCTAGATGTCGGGATGTATGTCTCGGTGTCGTAGTTAACGCGTTAAGCATCCCGCCTGGGGAGTACGGTCGCAAGGCTGAAACTCAAAGAAATTGACGGGGGCCCGCACAAGCGGTGGAGTATGTGGTTTAATTCGATGCAACGCGAAGAACCTTACCTAGGTTTGACATCTGGGGAACCCTCCCGAAAATGAGGGGTGCCCTTCGGGGAGCCCCAAGACAGGTGCTGCATGGCTGTCGTCAGCTCGTGTCGTGAGATGTTGGGTTAAGTCCCGCAACGAGCGCAACCCCTATGCATAGTTGCCAGCAAGTAAAGTTGGGCACTCTATGCAGACTGCCCGGGTTAACCGGGAGGAAGGTGGGGACGACGTCAAGTCATCATGGCCCTTACACCTAGGGCTACACACGTACTACAATGGCACGCACAAAGGGCAGCGATACCGTGAGGTGGAGCCAATCCCAAAAAACGTGTCCCAGTCCGGATTGCAGTCTGCAACTCGACTGCATGAAGTCGGAATCGCTAGTAATTCGAGGTCAGCATACTCGGGTGAATGCGTTCCCGGGCCTTGTACACACCGCCCGTCACACCACGAAAGTCGGTTTTACCCGAAGCCGGTGAGCCAACTAGCAATAGAGGCAGCCGTCTACGGTAGGGCCGATGATTGGGGTGAAGTCGTAACAAGGTAGCCGTAGGGGAACCTGCGGCTGGATCACCTCCTT
>Desulfovibrio_piger_ATCC_29098
AGAGTTTGATCCTGGCTCAGATTGAACGCTGGCGGCGTGCTTAACACATGCAAGTCGTACGCGAAAGGGACTTCGGTCCCGAGTAAAGTGGCGCACGGGTGAGTAACACGTGGATAATCTGCCTCTATGATGGGGATAACAGTTGGAAACGACTGCTAATACCGAATACGCTCATGATGAACTTTGTGAGGAAAGGTGGCCTCTGCTTGCAAGCTATCGCATAGAGATGAGTCCGCGTCCCATTAGCTAGTTGGTGGGGTAACGGCCTACCAAGGCAACGATGGGTAGCCGATCTGAGAGGATGATCGGCCACACTGGAACTGAAACACGGTCCAGACTCCTACGGGAGGCAGCAGTGGGGAATATTGCGCAATGGGCGAAAGCCTGACGCAGCGACGCCGCGTGAGGGATGAAGGTCTTCGGATCGTAAACCTCTGTCAGAAGGGAAGAAACTAGGGTGCTCTAATCATCATCCTACTGACGGTACCTTCAAAGGAAGCACCGGCTAACTCCGTGCCAGCAGCCGCGGTAATACGGAGGGTGCAAGCGTTAATCGGAATCACTGGGCGTAAAGCGCACGTAGGCTGTTATGTAAGTCAGGGGTGAAAGCCCACGGCTCAACCGTGGAACTGCCCTTGATACTGCACGACTCGAATCCGGGAGAGGGTGGCGGAATTCCAGGTGTAGGAGTGAAATCCGTAGATATCTGGAGGAACATCAGTGGCGAAGGCGGCCACCTGGACCGGTATTGACGCTGAGGTGCGAAAGCGTGGGGAGCAAACAGGATTAGATACCCTGGTAGTCCACGCCGTAAACGATGGATGCTAGATGTCGGGATGTATGTCTCGGTGTCGTAGTTAACGCGTTAAGCATCCCGCCTGGGGAGTACGGTCGCAAGGCTGAAACTCAAAGAAATTGACGGGGGCCCGCACAAGCGGTGGAGTATGTGGTTTAATTCGATGCAACGCGAAGAACCTTACCTAGGTTTGACATCTGGGGAACCCTCCCGAAAATGAGGGGTGCCCTTCGGGGAGCCCCAAGACAGGTGCTGCATGGCTGTCGTCAGCTCGTGTCGTGAGATGTTGGGTTAAGTCCCGCAACGAGCGCAACCCCTATGCATAGTTGCCAGCAAGTAAAGTTGGGCACTCTATGCAGACTGCCCGGGTTAACCGGGAGGAAGGTGGGGACGACGTCAAGTCATCATGGCCCTTACACCTAGGGCTACACACGTACTACAATGGCACGCACAAAGGGCAGCGATACCGTGAGGTGGAGCCAATCCCAAAAAACGTGTCCCAGTCCGGATTGCAGTCTGCAACTCGACTGCATGAAGTCGGAATCGCTAGTAATTCGAGGTCAGCATACTCGGGTGAATGCGTTCCCGGGCCTTGTACACACCGCCCGTCACACCACGAAAGTCGGTTTTACCCGAAGCCGGTGAGCCAACTAGCAATAGAGGCAGCCGTCTACGGTAGGGCCGATGATTGGGGTGAAGTCGTAACAAGGTAGCCGTAGGGGAACCTGCGGCTGGATCACCTCCTT
>Dickeya_dadantii_3937
AAATTGAAGAGTTTGATCATGGCTCAGATTGAACGCTGGCGGCAGGCCTAACACATGCAAGTCGAGCGGCAGCGGGGGGAAGCTTGCTTCCCCGCCGGCGAGCGGCGGACGGGTGAGTAATGTCTGGGGATCTGCCTGATGGAGGGGGATAACTACTGGAAACGGTAGCTAATACCGCATAACGTCGCAAGACCAAAGTGGGGGACCTTCGGGCCTCACGCCATCGGATGAACCCAGATGGGATTAGCTAGTAGGTGAGGTAACGGCTCACCTAGGCGACGATCCCTAGCTGGTCTGAGAGGATGACCAGCCACACTGGAACTGAGACACGGTCCAGACTCCTACGGGAGGCAGCAGTGGGGAATATTGCACAATGGGGGAAACCCTGATGCAGCCATGCCGCGTGTGTGAAGAAGGCCTTCGGGTTGTAAAGCACTTTCAGCGGGGAGGAAGGCGACAAGGTTAATAACCTTGTCGATTGACGTTACCCGCAGAAGAAGCACCGGCTAACTCCGTGCCAGCAGCCGCGGTAATACGGAGGGTGCAAGCGTTAATCGGAATGACTGGGCGTAAAGCGCACGCAGGCGGTCTGTTAAGTTGGATGTGAAATCCCCGGGCTTAACCTGGGAACTGCATTCAAAACTGACAGGCTAGAGTCTCGTAGAGGGGGGTAGAATTCCAGGTGTAGCGGTGAAATGCGTAGAGATCTGGAGGAATACCGGTGGCGAAGGCGGCCCCCTGGACGAAGACTGACGCTCAGGTGCGAAAGCGTGGGGAGCAAACAGGATTAGATACCCTGGTAGTCCACGCTGTAAACGATGTCGATTTGGAGGTTGTGCCCTTGAGGCGTGGCTTCCGGAGCTAACGCGTTAAATCGACCGCCTGGGGAGTACGGCCGCAAGGTTAAAACTCAAATGAATTGACGGGGGCCCGCACAAGCGGTGGAGCATGTGGTTTAATTCGATGCAACGCGAAGAACCTTACCTACTCTTGACATCCAGCGAACCCTGTAGAGATACGGGGGTGCCTTCGGGAGCGCTGAGACAGGTGCTGCATGGCTGTCGTCAGCTCGTGTTGTGAAATGTTGGGTTAAGTCCCGCAACGAGCGCAACCCTTATCCTCTGTTGCCAGCACTACGGGTGGGAACTCAGGGGAGACTGCCGGTGATAAACCGGAGGAAGGTGGGGATGACGTCAAGTCATCATGGCCCTTACGAGTAGGGCTACACACGTGCTACAATGGCGCATACAAAGAGAAGCGACCTCGCGAGAGCAAGCGGACCTCATAAAGTGCGTCGTAGTCCGGATTGGAGTCTGCAACTCGACTCCATGAAGTCGGAATCGCTAGTAATCGTAGATCAGAATGCTACGGTGAATACGTTCCCGGGCCTTGTACACACCGCCCGTCACACCATGGGAGTGGGTTGCAAAAGAAGTAGGTAGCTTAACCTTCGGGAGGGCGCTTACCACTTTGTGATTCATGACTGGGGTGAAGTCGTAACAAGGTAACCGTAGGGGAACCTGCGGTTGGATCACCTCCTTA
>Dickeya_dadantii_3937
AAATTGAAGAGTTTGATCATGGCTCAGATTGAACGCTGGCGGCAGGCCTAACACATGCAAGTCGAGCGGCAGCGGGGGGAAGCTTGCTTCCCCGCCGGCGAGCGGCGGACGGGTGAGTAATGTCTGGGGATCTGCCTGATGGAGGGGGATAACTACTGGAAACGGTAGCTAATACCGCATAACGTCGCAAGACCAAAGTGGGGGACCTTCGGGCCTCACGCCATCGGATGAACCCAGATGGGATTAGCTAGTAGGTGAGGTAACGGCTCACCTAGGCGACGATCCCTAGCTGGTCTGAGAGGATGACCAGCCACACTGGAACTGAGACACGGTCCAGACTCCTACGGGAGGCAGCAGTGGGGAATATTGCACAATGGGGGAAACCCTGATGCAGCCATGCCGCGTGTGTGAAGAAGGCCTTCGGGTTGTAAAGCACTTTCAGCGGGGAGGAAGGCGACAAGGTTAATAACCTTGTCGATTGACGTTACCCGCAGAAGAAGCACCGGCTAACTCCGTGCCAGCAGCCGCGGTAATACGGAGGGTGCAAGCGTTAATCGGAATGACTGGGCGTAAAGCGCACGCAGGCGGTCTGTTAAGTTGGATGTGAAATCCCCGGGCTTAACCTGGGAACTGCATTCAAAACTGACAGGCTAGAGTCTCGTAGAGGGGGGTAGAATTCCAGGTGTAGCGGTGAAATGCGTAGAGATCTGGAGGAATACCGGTGGCGAAGGCGGCCCCCTGGATGAAGACTGACGCTCAGGTGCGAAAGCGTGGGGAGCAAACAGGATTAGATACCCTGGTAGTCCACGCTGTAAACGATGTCGATTTGGAGGTTGTGCCCTTGAGGCGTGGCTTCCGGAGCTAACGCGTTAAATCGACCGCCTGGGGAGTACGGCCGCAAGGTTAAAACTCAAATGAATTGACGGGGGCCCGCACAAGCGGTGGAGCATGTGGTTTAATTCGATGCAACGCGAAGAACCTTACCTACTCTTGACATCCAGCGAACCCTGTAGAGATACGGGGGTGCCTTCGGGAGCGCTGAGACAGGTGCTGCATGGCTGTCGTCAGCTCGTGTTGTGAAATGTTGGGTTAAGTCCCGCAACGAGCGCAACCCTTATCCTCTGTTGCCAGCACTTCGGGTGGGAACTCAGGGGAGACTGCCGGTGATAAACCGGAGGAAGGTGGGGATGACGTCAAGTCATCATGGCCCTTACGAGTAGGGCTACACACGTGCTACAATGGCGCATACAAAGAGAAGCGACCTCGCGAGAGCAAGCGGACCTCATAAAGTGCGTCGTAGTCCGGATTGGAGTCTGCAACTCGACTCCATGAAGTCGGAATCGCTAGTAATCGTAGATCAGAATGCTACGGTGAATACGTTCCCGGGCCTTGTACACACCGCCCGTCACACCATGGGAGTGGGTTGCAAAAGAAGTAGGTAGCTTAACCTTCGGGAGGGCGCTTACCACTTTGTGATTCATGACTGGGGTGAAGTCGTAACAAGGTAACCGTAGGGGAACCTGCGGTTGGATCACCTCCTTA
>Dickeya_dadantii_3937
AAATTGAAGAGTTTGATCATGGCTCAGATTGAACGCTGGCGGCAGGCCTAACACATGCAAGTCGAGCGGCAGCGGGGGGAAGCTTGCTTCCCCGCCGGCGAGCGGCGGACGGGTGAGTAATGTCTGGGGATCTGCCTGATGGAGGGGGATAACTACTGGAAACGGTAGCTAATACCGCATAACGTCGCAAGACCAAAGTGGGGGACCTTCGGGCCTCACGCCATCGGATGAACCCAGATGGGATTAGCTAGTAGGTGAGGTAACGGCTCACCTAGGCGACGATCCCTAGCTGGTCTGAGAGGATGACCAGCCACACTGGAACTGAGACACGGTCCAGACTCCTACGGGAGGCAGCAGTGGGGAATATTGCACAATGGGGGAAACCCTGATGCAGCCATGCCGCGTGTGTGAAGAAGGCCTTCGGGTTGTAAAGCACTTTCAGCGGGGAGGAAGGCGACAAGGTTAATAAGCTTGTCGATTGACGTTACCCGCAGAAGAAGCACCGGCTAACTCCGTGCCAGCAGCCGCGGTAATACGGAGGGTGCAAGCGTTAATCGGAATGACTGGGCGTAAAGCGCACGCAGGCGGTCTGTTAAGTTGGATGTGAAATCCCCGGGCTTAACCTGGGAACTGCATTCAAAACTGACAGGCTAGAGTCTCGTAGAGGGGGGTAGAATTCCAGGTGTAGCGGTGAAATGCGTAGAGATCTGGAGGAATACCGGTGGCGAAGGCGGCCCCCTGGACGAAGACTGACGCTCAGGTGCGAAAGCGTGGGGAGCAAACAGGATTAGATACCCTGGTAGTCCACGCTGTAAACGATGTCGATTTGGAGGTTGTGCCCTTGAGGCGTGGCTTCCGGAGCTAACGCGTTAAATCGACCGCCTGGGGAGTACGGCCGCAAGGTTAAAACTCAAATGAATTGACGGGGGCCCGCACAAGCGGTGGAGCATGTGGTTTAATTCGATGCAACGCGAAGAACCTTACCTACTCTTGACATCCAGCGAACCCTGTAGAGATACGGGGGTGCCTTCGGGAGCGCTGAGACAGGTGCTGCATGGCTGTCGTCAGCTCGTGTTGTGAAATGTTGGGTTAAGTCCCGCAACGAGCGCAACCCTTATCCTCTGTTGCCAGCACTACGGGTGGGAACTCAGGGGAGACTGCCGGTGATAAACCGGAGGAAGGTGGGGATGACGTCAAGTCATCATGGCCCTTACGAGTAGGGCTACACACGTGCTACAATGGCGCATACAAAGAGAAGCGACCTCGCGAGAGCAAGCGGACCTCATAAAGTGCGTCGTAGTCCGGATTGGAGTCTGCAACTCGACTCCATGAAGTCGGAATCGCTAGTAATCGTAGATCAGAATGCTACGGTGAATACGTTCCCGGGCCTTGTACACACCGCCCGTCACACCATGGGAGTGGGTTGCAAAAGAAGTAGGTAGCTTAACCTTCGGGAGGGCGCTTACCACTTTGTGATTCATGACTGGGGTGAAGTCGTAACAAGGTAACCGTAGGGGAACCTGCGGTTGGATCACCTCCTTA
>Dickeya_dadantii_3937
AAATTGAAGAGTTTGATCATGGCTCAGATTGAACGCTGGCGGCAGGCCTAACACATGCAAGTCGAGCGGCAGCGGGGGGAAGCTTGCTTCCCCGCCGGCGAGCGGCGGACGGGTGAGTAATGTCTGGGGATCTGCCTGATGGAGGGGGATAACTACTGGAAACGGTAGCTAATACCGCATAACGTCGCAAGACCAAAGTGGGGGACCTTCGGGCCTCACGCCATCGGATGAACCCAGATGGGATTAGCTAGTAGGTGAGGTAACGGCTCACCTAGGCGACGATCCCTAGCTGGTCTGAGAGGATGACCAGCCACACTGGAACTGAGACACGGTCCAGACTCCTACGGGAGGCAGCAGTGGGGAATATTGCACAATGGGGGAAACCCTGATGCAGCCATGCCGCGTGTGTGAAGAAGGCCTTCGGGTTGTAAAGCACTTTCAGCGGGGAGGAAGGGAGCAGGGTTAATAACTCTGTTCATTGACGTTACCCGCAGAAGAAGCACCGGCTAACTCCGTGCCAGCAGCCGCGGTAATACGGAGGGTGCAAGCGTTAATCGGAATGACTGGGCGTAAAGCGCACGCAGGCGGTCTGTTAAGTTGGATGTGAAATCCCCGGGCTTAACCTGGGAACTGCATTCAAAACTGACAGGCTAGAGTCTCGTAGAGGGGGGTAGAATTCCAGGTGTAGCGGTGAAATGCGTAGAGATCTGGAGGAATACCGGTGGCGAAGGCGGCCCCCTGGACGAAGACTGACGCTCAGGTGCGAAAGCGTGGGGAGCAAACAGGATTAGATACCCTGGTAGTCCACGCTGTAAACGATGTCGATTTGGAGGTTGTGCCCTTGAGGCGTGGCTTCCGGAGCTAACGCGTTAAATCGACCGCCTGGGGAGTACGGCCGCAAGGTTAAAACTCAAATGAATTGACGGGGGCCCGCACAAGCGGTGGAGCATGTGGTTTAATTCGATGCAACGCGAAGAACCTTACCTACTCTTGACATCCAGCGAACCCTGTAGAGATACGGGGGTGCCTTCGGGAGCGCTGAGACAGGTGCTGCATGGCTGTCGTCAGCTCGTGTTGTGAAATGTTGGGTTAAGTCCCGCAACGAGCGCAACCCTTATCCTCTGTTGCCAGCACTACGGGTGGGAACTCAGGGGAGACTGCCGGTGATAAACCGGAGGAAGGTGGGGATGACGTCAAGTCATCATGGCCCTTACGAGTAGGGCTACACACGTGCTACAATGGCGCATACAAAGAGAAGCGACCTCGCGAGAGCAAGCGGACCTCATAAAGTGCGTCGTAGTCCGGATTGGAGTCTGCAACTCGACTCCATGAAGTCGGAATCGCTAGTAATCGTAGATCAGAATGCTACGGTGAATACGTTCCCGGGCCTTGTACACACCGCCCGTCACACCATGGGAGTGGGTTGCAAAAGAAGTAGGTAGCTTAACCTTCGGGAGGGCGCTTACCACTTTGTGATTCATGACTGGGGTGAAGTCGTAACAAGGTAACCGTAGGGGAACCTGCGGTTGGATCACCTCCTTA
>Dickeya_dadantii_3937
AAATTGAAGAGTTTGATCATGGCTCAGATTGAACGCTGGCGGCAGGCCTAACACATGCAAGTCGAGCGGCAGCGGGGGGAAGCTTGCTTCCCCGCCGGCGAGCGGCGGACGGGTGAGTAATGTCTGGGGATCTGCCTGATGGAGGGGGATAACTACTGGAAACGGTAGCTAATACCGCATAACGTCGCAAGACCAAAGTGGGGGACCTTCGGGCCTCACGCCATCGGATGAACCCAGATGGGATTAGCTAGTAGGTGAGGTAACGGCTCACCTAGGCGACGATCCCTAGCTGGTCTGAGAGGATGACCAGCCACACTGGAACTGAGACACGGTCCAGACTCCTACGGGAGGCAGCAGTGGGGAATATTGCACAATGGGGGAAACCCTGATGCAGCCATGCCGCGTGTGTGAAGAAGGCCTTCGGGTTGTAAAGCACTTTCAGCGGGGAGGAAGGGGACAAGGTTAATAACCTTGTTCATTGACGTTACCCGCAGAAGAAGCACCGGCTAACTCCGTGCCAGCAGCCGCGGTAATACGGAGGGTGCAAGCGTTAATCGGAATGACTGGGCGTAAAGCGCACGCAGGCGGTCTGTTAAGTTGGATGTGAAATCCCCGGGCTTAACCTGGGAACTGCATTCAAAACTGACAGGCTAGAGTCTCGTAGAGGGGGGTAGAATTCCAGGTGTAGCGGTGAAATGCGTAGAGATCTGGAGGAATACCGGTGGCGAAGGCGGCCCCCTGGACGAAGACTGACGCTCAGGTGCGAAAGCGTGGGGAGCAAACAGGATTAGATACCCTGGTAGTCCACGCTGTAAACGATGTCGATTTGGAGGTTGTGCCCTTGAGGCGTGGCTTCCGGAGCTAACGCGTTAAATCGACCGCCTGGGGAGTACGGCCGCAAGGTTAAAACTCAAATGAATTGACGGGGGCCCGCACAAGCGGTGGAGCATGTGGTTTAATTCGATGCAACGCGAAGAACCTTACCTACTCTTGACATCCAGCGAACCCTGTAGAGATACGGGGGTGCCTTCGGGAGCGCTGAGACAGGTGCTGCATGGCTGTCGTCAGCTCGTGTTGTGAAATGTTGGGTTAAGTCCCGCAACGAGCGCAACCCTTATCCTCTGTTGCCAGCACTTCGGGTGGGAACTCAGGGGAGACTGCCGGTGATAAACCGGAGGAAGGTGGGGATGACGTCAAGTCATCATGGCCCTTACGAGTAGGGCTACACACGTGCTACAATGGCGCATACAAAGAGAAGCGACCTCGCGAGAGCAAGCGGACCTCATAAAGTGCGTCGTAGTCCGGATTGGAGTCTGCAACTCGACTCCATGAAGTCGGAATCGCTAGTAATCGTAGATCAGAATGCTACGGTGAATACGTTCCCGGGCCTTGTACACACCGCCCGTCACACCATGGGAGTGGGTTGCAAAAGAAGTAGGTAGCTTAACCTTCGGGAGGGCGCTTACCACTTTGTGATTCATGACTGGGGTGAAGTCGTAACAAGGTAACCGTAGGGGAACCTGCGGTTGGATCACCTCCTTA
>Dickeya_dadantii_3937
AAATTGAAGAGTTTGATCATGGCTCAGATTGAACGCTGGCGGCAGGCCTAACACATGCAAGTCGAGCGGCAGCGGGGGGAAGCTTGCTTCCCCGCCGGCGAGCGGCGGACGGGTGAGTAATGTCTGGGGATCTGCCTGATGGAGGGGGATAACTACTGGAAACGGTAGCTAATACCGCATAACGTCGCAAGACCAAAGTGGGGGACCTTCGGGCCTCACGCCATCGGATGAACCCAGATGGGATTAGCTAGTAGGTGAGGTAACGGCTCACCTAGGCGACGATCCCTAGCTGGTCTGAGAGGATGACCAGTCACACTGGAACTGAGACACGGTCCAGACTCCTACGGGAGGCAGCAGTGGGGAATATTGCACAATGGGGGAAACCCTGATGCAGCCATGCCGCGTGTGTGAAGAAGGCCTTCGGGTTGTAAAGCACTTTCAGCGGGGAGGAAGGGAGCAGGGTTAATAACTCTGTTCATTGACGTTACCCGCAGAAGAAGCACCGGCTAACTCCGTGCCAGCAGCCGCGGTAATACGGAGGGTGCAAGCGTTAATCGGAATGACTGGGCGTAAAGCGCACGCAGGCGGTCTGTTAAGTTGGATGTGAAATCCCCGGGCTTAACCTGGGAACTGCATTCAAAACTGACAGGCTAGAGTCTCGTAGAGGGGGGTAGAATTCCAGGTGTAGCGGTGAAATGCGTAGAGATCTGGAGGAATACCGGTGGCGAAGGCGGCCCCCTGGACGAAGACTGACGCTCAGGTGCGAAAGCGTGGGGAGCAAACAGGATTAGATACCCTGGTAGTCCACGCTGTAAACGATGTCGATTTGGAGGTTGTGCCCTTGAGGCGTGGCTTCCGGAGCTAACGCGTTAAATCGACCGCCTGGGGAGTACGGCCGCAAGGTTAAAACTCAAATGAATTGACGGGGGCCCGCACAAGCGGTGGAGCATGTGGTTTAATTCGATGCAACGCGAAGAACCTTACCTACTCTTGACATCCAGCGAACCCTGTAGAGATACGGGGGTGCCTTCGGGAGCGCTGAGACAGGTGCTGCATGGCTGTCGTCAGCTCGTGTTGTGAAATGTTGGGTTAAGTCCCGCAACGAGCGCAACCCTTATCCTCTGTTGCCAGCACTTCGGGTGGGAACTCAGGGGAGACTGCCGGTGATAAACCGGAGGAAGGTGGGGATGACGTCAAGTCATCATGGCCCTTACGAGTAGGGCTACACACGTGCTACAATGGCGCATACAAAGAGAAGCGACCTCGCGAGAGCAAGCGGACCTCATAAAGTGCGTCGTAGTCCGGATTGGAGTCTGCAACTCGACTCCATGAAGTCGGAATCGCTAGTAATCGTAGATCAGAATGCTACGGTGAATACGTTCCCGGGCCTTGTACACACCGCCCGTCACACCATGGGAGTGGGTTGCAAAAGAAGTAGGTAGCTTAACCTTCGGGAGGGCGCTTACCACTTTGTGATTCATGACTGGGGTGAAGTCGTAACAAGGTAACCGTAGGGGAACCTGCGGTTGGATCACCTCCTTA
>Dictyoglomus_turgidum_DSM_6724
GGAGGGTTTGATCCTGGCTCAGGACGAACGCTGGCGGCGTGCCTAAGGCATGCAAGTCGAGCGGTAGCTCCTATTGGTTAAAGCCGATAGGAGTGAGAGCGGCGCACGGGTGAGTAACACGTAGGTAACCTACCCCAGAGAGGGGGATAACACCTCGAAAGGGGTGCTAAACCCCCATATACTTACCGAGCGAGATGCTCAGGTAAGGAAAGGGTATAGAGGGGTAACCCTCTATGCTGCTCTGGGATGGGCCTGCGGCCTATCAGCTAGTTGGTGGGGTAAAGGCCCACCAAGGCTAAGACGGGTAGCCGGCCTGAGAGGGTGGTCGGCCACACTGGGACTGAGACACGGCCCAGACTCCTACGGGAGGCAGCAGCCGGGAATCTTCCGCAATGGGGGAAACCCTGACGGAGCGACGCCGCGTGAGGGAAGAAGCCCTTCGGGGTGTAAACCTCTTTTCTCGGGGAAGAAGGCATGACGGTACCCGAGGAAAAAGCCCCGGCTAACTACGTGCCAGCAGCCGCGGTAAGACGTAGGGGGCGAGCGTTGTCCGGATTTACTGGGCGTAAAGGGCGTGTAGGCGGCTTAGCAAGTCAGATGTGGAAGCCCCGGGCTCAACTCGGGGAGGACATCTGATACTGCTAAGCTAGAGGGCAGGAGAGGAGAGCGGAACTTCCGGTGTAGCGGTGAAATGCGTAGATATCGGAAGGAACGCCGGTGGCGAAGGCGGCTCTCTGGACTGTCCCTGACGCTGAGGCGCGAAAGCTAGGGGAGCGAACGGGATTAGATACCCCGGTAGTCCTAGCCGTAAACGATGGGCACTAGGTGTGGGGAGTTAGACTCTCCGTGCTGCAGCTAACGCGATAAGTGCCCCGCCTGGGGAGTACGGCCGCAAGGCTAAAACTCAAAGGAATTGACGGGGGCCCGCACAAGCGGTGGAGCGCGTGGTTTAATTCGATGCTAAGCGAAGAACCTTACCAGGGCTTGACATGCAGGCTGTAAGCTCACCCGAAAGGGTGAGTGCCAAATAGGAGGTTTCTCCTATTTGGAGTCTGCACAGGTGGTGCATGGCTGTCGTCAGCTCGTGTCGTGAGATGTTGGGTTAAGTCCCGCAACGAGCGCAACCCCTGCCCTTAGTTGCCAGCGGGTAAAGCCGGGCACTCTAAGGGGACTGCCGGCGAAGAGCCGGAGGAAGGTGGGGATGACGTCAAGTCAGTATGCCCCTTATGCCCTGGGCTACACACGCGCTACAATGGGTGGTACAGAGGGGAGCGAAGCCGCGAGGCGGAGCGAATCCCTAAAGCCACCCCCAGTTCAGATCGCAGGCTGCAACTCGCCTGCGTGAAGGCGGAATCGCTAGTAACCGCAGATCAGCCACGCTGCGGTGAATACGTTCTCGGGCCTTGTACACACCGCCCGTCACACCACGAGAGTCCGCAACACCCGAAGTCAGGCGAAGAGCCTGCCGAAGGTGGGGCGGATGATTGGGGTGAAGTCGTAACAAGGTAGCCGTACCGGAAGGTGCGGCTGGATCACCTCCT
>Enterococcus_faecalis_V583v
AGAGTTTGATCCTGGCTCAGGACGAACGCTGGCGGCGTGCCTAATACATGCAAGTCGAACGCTTCTTTCCTCCCGAGTGCTTGCACTCAATTGGAAAGAGGAGTGGCGGACGGGTGAGTAACACGTGGGTAACCTACCCATCAGAGGGGGATAACACTTGGAAACAGGTGCTAATACCGCATAACAGTTTATGCCGCATGGCATAAGAGTGAAAGGCGCTTTCGGGTGTCGCTGATGGATGGACCCGCGGTGCATTAGCTAGTTGGTGAGGTAACGGCTCACCAAGGCCACGATGCATAGCCGACCTGAGAGGGTGATCGGCCACACTGGGACTGAGACACGGCCCAGACTCCTACGGGAGGCAGCAGTAGGGAATCTTCGGCAATGGACGAAAGTCTGACCGAGCAACGCCGCGTGAGTGAAGAAGGTTTTCGGATCGTAAAACTCTGTTGTTAGAGAAGAACAAGGACGTTAGTAACTGAACGTCCCCTGACGGTATCTAACCAGAAAGCCACGGCTAACTACGTGCCAGCAGCCGCGGTAATACGTAGGTGGCAAGCGTTGTCCGGATTTATTGGGCGTAAAGCGAGCGCAGGCGGTTTCTTAAGTCTGATGTGAAAGCCCCCGGCTCAACCGGGGAGGGTCATTGGAAACTGGGAGACTTGAGTGCAGAAGAGGAGAGTGGAATTCCATGTGTAGCGGTGAAATGCGTAGATATATGGAGGAACACCAGTGGCGAAGGCGGCTCTCTGGTCTGTAACTGACGCTGAGGCTCGAAAGCGTGGGGAGCAAACAGGATTAGATACCCTGGTAGTCCACGCCGTAAACGATGAGTGCTAAGTGTTGGAGGGTTTCCGCCCTTCAGTGCTGCAGCAAACGCATTAAGCACTCCGCCTGGGGAGTACGACCGCAAGGTTGAAACTCAAAGGAATTGACGGGGGCCCGCACAAGCGGTGGAGCATGTGGTTTAATTCGAAGCAACGCGAAGAACCTTACCAGGTCTTGACATCCTTTGACCACTCTAGAGATAGAGCTTTCCCTTCGGGGACAAAGTGACAGGTGGTGCATGGTTGTCGTCAGCTCGTGTCGTGAGATGTTGGGTTAAGTCCCGCAACGAGCGCAACCCTTATTGTTAGTTGCCATCATTTAGTTGGGCACTCTAGCGAGACTGCCGGTGACAAACCGGAGGAAGGTGGGGATGACGTCAAATCATCATGCCCCTTATGACCTGGGCTACACACGTGCTACAATGGGAAGTACAACGAGTCGCTAGACCGCGAGGTCATGCAAATCTCTTAAAGCTTCTCTCAGTTCGGATTGCAGGCTGCAACTCGCCTGCATGAAGCCGGAATCGCTAGTAATCGCGGATCAGCACGCCGCGGTGAATACGTTCCCGGGCCTTGTACACACCGCCCGTCACACCACGAGAGTTTGTAACACCCGAAGTCGGTGAGGTAACCTTTTTGGAGCCAGCCGCCTAAGGTGGGATAGATGATTGGGGTGAAGTCGTAACAAGGTAGCCGTATCGGAAGGTGCGGCTGGATCACCTCCTT
>Enterococcus_faecalis_V583v
AGAGTTTGATCCTGGCTCAGGACGAACGCTGGCGGCGTGCCTAATACATGCAAGTCGAACGCTTCTTTCCTCCCGAGTGCTTGCACTCAATTGGAAAGAGGAGTGGCGGACGGGTGAGTAACACGTGGGTAACCTACCCATCAGAGGGGGATAACACTTGGAAACAGGTGCTAATACCGCATAACAGTTTATGCCGCATGGCATAAGAGTGAAAGGCGCTTTCGGGTGTCGTTGATGGATGGACCCGCGGTGCATTAGCTAGTTGGTGAGGTAACGGCTCACCAAGGCCACGATGCATAGCCGACCTGAGAGGGTGATCGGCCACACTGGGACTGAGACACGGCCCAGACTCCTACGGGAGGCAGCAGTAGGGAATCTTCGGCAATGGACGAAAGTCTGACCGAGCAACGCCGCGTGAGTGAAGAAGGTTTTCGGATCGTAAAACTCTGTTGTTAGAGAAGAACAAGGACGTTAGTAACTGAACGTCCCCTGACGGTATCTAACCAGAAAGCCACGGCTAACTACGTGCCAGCAGCCGCGGTAATACGTAGGTGGCAAGCGTTGTCCGGATTTATTGGGCGTAAAGCGAGCGCAGGCGGTTTCTTAAGTCTGATGTGAAAGCCCCCGGCTCAACCGGGGAGGGTCATTGGAAACTGGGAGACTTGAGTGCAGAAGAGGAGAGTGGAATTCCATGTGTAGCGGTGAAATGCGTAGATATATGGAGGAACACCAGTGGCGAAGGCGGCTCTCTGGTCTGTAACTGACGCTGAGGCTCGAAAGCGTGGGGAGCAAACAGGATTAGATACCCTGGTAGTCCACGCCGTAAACGATGAGTGCTAAGTGTTGGAGGGTTTCCGCCCTTCAGTGCTGCAGCAAACGCATTAAGCACTCCGCCTGGGGAGTACGACCGCAAGGTTGAAACTCAAAGGAATTGACGGGGGCCCGCACAAGCGGTGGAGCATGTGGTTTAATTCGAAGCAACGCGAAGAACCTTACCAGGTCTTGACATCCTTTGACCACTCTAGAGATAGAGCTTTCCCTTCGGGGACAAAGTGACAGGTGGTGCATGGTTGTCGTCAGCTCGTGTCGTGAGATGTTGGGTTAAGTCCCGCAACGAGCGCAACCCTTATTGTTAGTTGCCATCATTTAGTTGGGCACTCTAGCGAGACTGCCGGTGACAAACCGGAGGAAGGTGGGGATGACGTCAAATCATCATGCCCCTTATGACCTGGGCTACACACGTGCTACAATGGGAAGTACAACGAGTCGCTAGACCGCGAGGTCATGCAAATCTCTTAAAGCTTCTCTCAGTTCGGATTGCAGGCTGCAACTCGCCTGCATGAAGCCGGAATCGCTAGTAATCGCGGATCAGCACGCCGCGGTGAATACGTTCCCGGGCCTTGTACACACCGCCCGTCACACCACGAGAGTTTGTAACACCCGAAGTCGGTGAGGTAACCTTTTTGGAGCCAGCCGCCTAAGGTGGGATAGATGATTGGGGTGAAGTCGTAACAAGGTAGCCGTATCGGAAGGTGCGGCTGGATCACCTCCTT
>Fusobacterium_nucleatum
ATTAGCTAGTTGGAGAGGTAACGGCTCACCAAGGCAATGATGGGTAGCCGGCCTGAGAGGGTGAACGGCCACAAGGGGACTGAGACACGGCCCTTACTCCTACGGGAGGCAGCAGTGGGGAATATTGGACAATGGACCGAGAGTCTGATCCAGCAATTCTGTGTGCACGATGACGTTTTTCGGAATGTAAAGTGCTTTCAGTTGGGAAGAAAAAAATGACGGTACCAACAGAAGAAGTGACGGCTAAATACGTGCCAGCAGCCGCGGTAATACGTATGTCACGAGCGTTATCCGGATTTATTGGGCGTAAAGCGCGTCTAGGTGGTTATGTAAGTCTGATGTGAAAATGCAGGGCTCAACTCTGTATTGCGTTGGAAACTGTGTAACTAGAGTACTGGAGAGGTAAGCGGAACTACAAGTGTAGAGGTGAAATTCGTAGATATTTGTAGGAATGCCGATGGGGAAGCCAGCTTACTGGACAGATACTGACGCTGAAGCGCGAAAGCGTGGGTAGCAAACAGGATTAGATACCCTGGTAGTCCACGCCGTAAACGATGATTACTAGGTGTTGGGGGTCGAACCTCAGCGCCCAAGCAAACGCGATAAGTAATCCGCCTGGGGAGTACGTACGCAAGTATGAAACTCAAAGGAATTGACGGGGACCCGCACAAGCGGTGGAGCATGTGGTTTAATTCGACGCAACGCGAGGAACCTTACCAGCGTTTGACATCTTAGGAATGAGACAGAGATGTTTCAGTGTCCCTTCGGGGAAACCTAAAGACAGGTGGTGCATGGCTGTCGTCAGCTCGTGTCGTGAGATGTTGGGTTAAGTCCCGCAACGAGCGCAACCCCTTTCGTATGTTACCATCATTAAGTTGGGGACTCATGCGATACTGCCTACGATGAGTAGGAGGAAGGTGGGGATGACGTCAAGTCATCATGCCCCTTATACGCTGGGCTACACACGTGCTACAATGGGTAGAACAGAGAGTTGCAAAGCCGTGAGGTGGAGCTAATCTCAGAAAACTATTCTTAGTTCGGATTGTACTCTGCAACTCGAGTACATGAAGTTGGAATCGCTAGTAATCGCGAATCAGCAATGTCGCGGTGAATACGTTCTCGGGTCTTGTACACACCGCCCGTCACACCACGAGAGTTGGTTGCACCTGAAGTAGCAGGCCTAACCGTAAGGAGGGATGTTCCGAGGGTGTGATTAGCGATTGGGGTGAAGTCGTAACAAGGTATCCGTACGGGAACGTGCGGATGGATCACCTCCTT
>Fusobacterium_nucleatum
ATTAGCTAGTTGGAGAGGTAACGGCTCACCAAGGCAATGATGGGTAGCCGGCCTGAGAGGGTGAACGGCCACAAGGGGACTGAGACACGGCCCTTACTCCTACGGGAGGCAGCAGTGGGGAATATTGGACAATGGACCAAGAGTCTGATCCAGCAATTCTGTGTGCACGATGAAGTTTTTCGGAATGTAAAGTGCTTTCAGTTGGGAAGAAAAAAATGACGGTACCAACAGAAGAAGTGACGGCTAAATACGTGCCAGCAGCCGCGGTAATACGTATGTCACAAGCGTTATCCGGATTTATTGGGCGTAAAGCGCGTCTAGGTGGTTATGTAAGTCTGATGTGAAAATGCAGGGCTCAACTCTGTATTGCGTTGGAAACTGTGTAACTAGAGTACTGGAGAGGTAAGCGGAACTACAAGTGTAGAGGTGAAATTCGTAGATATTTGTAGGAATGCCGATGGGGAAGCCAGCTTACTAGACAGATACTGACGCTGAAGCGCGAAAGCGTGGGTAGCAAACAGGATTAGATACCCTGGTAGTCCACGCCGTAAACGATGATTACTAGGTGTTGGGGGTCGAACCTCAGCGCCCAAGCAAACGCGATAAGTAATCCGCCTGGGGAGTACGTACGCAAGTATGAAACTCAAAGGAATTGACGGGGACCCGCACAAGCGGTGGAGCATGTGGTTTAATTCGACGCAACGCGAGGAACCTTACCAGCGTTTGACATCTTAGGAATGAGACAGAGATGTTTCAGTGTCCCTTCGGGGAAACCTAAAGACAGGTGGTGCATGGCTGTCGTCAGCTCGTGTCGTGAGATGTTGGGTTAAGTCCCGCAACGAGCGCAACCCCTTTCGTATGTTACCATCATTAAGTTGGGGACTCATGCGATACTGCCTGCGATGAGCAGGAGGAAGGTGGGGATGACGTCAAGTCATCATGCCCCTTATACGCTGGGCTACACACGTGCTACAATGGGTAGTACAGAGAGTCGCAAAGCCGTGAGGTGGAGCTAATCTCAGAAAACTATTCTTAGTTCGGATTGTACTCTGCAACTCGAGTACATGAAGTTGGAATCGCTAGTAATCGCGAATCAGCAATGTCGCGGTGAATACGTTCTCGGGTCTTGTACACACCGCCCGTCACACCACGAGAGTTGGTTGCACCTGAAGTAGCAGGCCTAACCGTAAGGAGGGATGTTCCGAGGGTGTGATTAGCGATTGGGGTGAAGTCGTAACAAGGTATCCGTACGGGAACGTGCGGATGGATCACCTCCTT
>Fusobacterium_nucleatum
TAAATAAGATAGCAAAGATGAGCTATTAAAAAGATTGAACGAAGAGTTTGATCCTGGCTCAGGATGAACGCTGACAGAATGCTTAACACATGCAAGTCTACTTGAATTTGGGTTTTTTAACTTCGATTTGGGTGGCGGACGGGTGAGTAACGCGTAAAGAACTTGCCTCACAGCTAGGGACAACATTTGGAAACGAATGCTAATACCTAATATTATGATTATAGGGCATCCTAGAATTATGAAAGCTATATGCGCTGTGAGAGAGCTTTGCGTCCCATTAGCTAGTTGGAGAGGTAACGGCTCACCAAGGCGATGATGGGTAGCCGGCCTGAGAGGGTGAACGGCCACAAGGGGACTGAGACACGGCCCTTACTCCTACGGGAGGCAGCAGTGGGGAATATTGGACAATGGACCGAGAGTCTGATCCAGCAATTCTGTGTGCACGATGACGTTTTTCGGAATGTAAAGTGCTTTCAGTTGGGAAGAAAAAAATGACGGTACCAACAGAAGAAGTGACGGCTAAATACGTGCCAGCAGCCGCGGTAATACGTATGTCACGAGCGTTATCCGGATTTATTGGGCGTAAAGCGCGTCTAGGTGGTTATGTAAGTCTGATGTGAAAATGCAGGGCTCAACTCTGTATTGCGTTGGAAACTGTGTAACTAGAGTACTGGAGAGGTAAGCGGAACTACAAGTGTAGAGGTGAAATTCGTAGATATTTGTAGGAATGCCGATGGGGAAGCCAGCTTACTGGACAGATACTGACGCTGAAGCGCGAAAGCGTGGGTAGCAAACAGGATTAGATACCCTGGTAGTCCACGCCGTAAACGATGATTACTAGGTGTTGGGGGTCGAACCTCAGCGCCCAAGCAAACGCGATAAGTAATCCGCCTGGGGAGTACGTACGCAAGTATGAAACTCAAAGGAATTGACGGGGACCCGCACAAGCGGTGGAGCATGTGGTTTAATTCGACGCAACGCGAGGAACCTTACCAGCGTTTGACATCTTAGGAATGAGACAGAGATGTTTCAGTGTCCCTTCGGGGAAACCTAAAGACAGGTGGTGCATGGCTGTCGTCAGCTCGTGTCGTGAGATGTTGGGTTAAGTCCCGCAACGAGCGCAACCCCTTTCGTATGTTACCATCATTAAGTTGGGGACTCATGCGATACTGCCTACGATGAGTAGGAGGAAGGTGGGGATGACGTCAAGTCATCATGCCCCTTATACGCTGGGCTACACACGTGCTACAATGGGTAGAACAGAGAGTTGCAAAGCCGTGAGGTGGAGCTAATCTCAGAAAACTATTCTTAGTTCGGATTGTACTCTGCAACTCGAGTACATGAAGTTGGAATCGCTAGTAATCGCGAATCAGCAATGTCGCGGTGAATACGTTCTCGGGTCTTGTACACACCGCCCGTCACACCACGAGAGTTGGTTGCACCTGAAGTAGCAGGCCTAACCGTAAGGAGGGATGTTCCGAGGGTGTGATTAGCGATTGGGG
>Fusobacterium_nucleatum
TAAATAAAAATAGCAAGAATGAGCTATTAAAAAGATTGAACGAAGAGTTTGATCCTGGCTCAGGATGAACGCTGACAGAATGCTTAACACATGCAAGTCAACTTGAACTTCGGTTTGGGTGGCGGACGGGTGAGTAACGCGTAAAGAACTTGCCTCACAGATAGGGACAACATTTGGAAACGAATGCTAATACCTGATATTATGATTTTAGGGCATCCTAGAATTATGAAAGCTATATGCGCTGTGAGAGAGCTTTGCGTCCCATTAGCTAGTTGGAGAGGTAACGGCTCACCAAGGCGATGATGGGTAGCCGGCCTGAGAGGGTGATCGGCCACAAGGGGACTGAGACACGGCCCTTACTCCTACGGGAGGCAGCAGTGGGGAATATTGGACAATGGACCAAGAGTCTGATCCAGCAATTCTGTGTGCACGATGAAGTTTTTCGGAATGTAAAGTGCTTTCAGTTGGGAAGAAAAAAATGACGGTACCAACAGAAGAAGTGACGGCTAAATACGTGCCAGCAGCCGCGGTAATACGTATGTCACAAGCGTTATCCGGATTTATTGGGCGTAAAGCGCGTCTAGGTGGTTATGTAAGTCTGATGTGAAAATGCAGGGCTCAACTCTGTATTGCGTTGGAAACTGTGTAACTAGAGTACTGGAGAGGTAAGCGGAACTACAAGTGTAGAGGTGAAATTCGTAGATATTTGTAGGAATGCCGATGGGGAAGCCAGCTTACTGGACAGATACTGACGCTGAAGCGCGAAAGCGTGGGTAGCAAACAGGATTAGATACCCTGGTAGTCCACGCCGTAAACGATGATTACTAGGTGTTGGGGGTCGAACCTCAGCGCCCAAGCAAACGCGATAAGTAATCCGCCTGGGGAGTACGTACGCAAGTATGAAACTCAAAGGAATTGACGGGGACCCGCACAAGCGGTGGAGCATGTGGTTTAATTCGACGCAACGCGAGGAACCTTACCAGCGTTTGACATCTTAGGAATGAGACAGAGATGTTTCAGTGTCCCTTCGGGGAAACCTAAAGACAGGTGGTGCATGGCTGTCGTCAGCTCGTGTCGTGAGATGTTGGGTTAAGTCCCGCAACGAGCGCAACCCCTTTCGTATGTTACCATCATTAAGTTGGGGACTCATGCGATACTGCCTGCGATGAGCAGGAGGAAGGTGGGGATGACGTCAAGTCATCATGCCCCTTATACGCCGGGCTACACACGTGCTACAATGGGTAGTACAGAGAGTCGCAAAGCCGTGAGGTGGAGCTAATCTCAGAAAACTATTCTTAGTTCGGATTGTACTCTGCAACTCGAATACATGAAGTTGGAATCGCTAGTAATCGCGAATCAGCAATGTCGCGGTGAATACGTTCTCGGGTCTTGTACACACCGCCCGTCACACCACGAGAGTTGGTTGCACCTGAAGTAGCAGGCCTAACCGTAAGGAGGGATGCTCCGAGGGTGTGATTAGCGATTGGGGTGAAGTCGTAACAAGGTATCCGTACGGGAACGTGCGGATGGATCACCTCCTTTCTAA
>Fusobacterium_nucleatum
TAAATAAGATAGCAAAGATGAGCTATTAAAAAGATTGAACGAAGAGTTTGATCCTGGCTCAGGATGAACGCTGACAGAATGCTTAACACATGCAAGTCTACTTGAATTTGGGTTTTTTAACTTCGATTTGGGTGGCGGACGGGTGAGTAACGCGTAAAGAACTTGCCTCACAGCTAGGGACAACATTTGGAAACGAATGCTAATACCTGATATTATGATTTTAGGGCATCCTAGAATTATGAAAGCTATATGCGCTGTGAGAGAGCTTTGCGTCCCATTAGCTAGTTGGAGAGGTAACGGCTCACCAAGGCGATGATGGGTAGCCGGCCTGAGAGGGTGATCGGCCACAAGGGGACTGAGACACGGCCCTTACTCCTACGGGAGGCAGCAGTGGGGAATATTGGACAATGGACCAAGAGTCTGATCCAGCAATTCTGTGTGCACGATGAAGTTTTTCGGAATGTAAAGTGCTTTCAGTTGGGAAGAAAAAAATGACGGTACCAACAGAAGAAGTGACGGCTAAATACGTGCCAGCAGCCGCGGTAATACGTATGTCACAAGCGTTATCCGGATTTATTGGGCGTAAAGCGCGTCTAGGTGGTTATGTAAGTCTGATGTGAAAATGCAGGGCTCAACTCTGTATTGCGTTGGAAACTGTGTAACTAGAGTACTGGAGAGGTAAGCGGAACTACAAGTGTAGAGGTGAAATTCGTAGATATTTGTAGGAATGCCGATGGGGAAGCCAGCTTACTAGACAGATACTGACGCTGAAGCGCGAAAGCGTGGGTAGCAAACAGGATTAGATACCCTGGTAGTCCACGCCGTAAACGATGATTACTAGGTGTTGGGGGTCGAACCTCAGCGCCCAAGCAAACGCGATAAGTAATCCGCCTGGGGAGTACGTACGCAAGTATGAAACTCAAAGGAATTGACGGGGACCCGCACAAGCGGTGGAGCATGTGGTTTAATTCGACGCAACGCGAGGAACCTTACCAGCGTTTGACATCTTAGGAATGAGACAGAGATGTTTCAGTGTCCCTTCGGGGAAACCTAAAGACAGGTGGTGCATGGCTGTCGTCAGCTCGTGTCGTGAGATGTTGGGTTAAGTCCCGCAACGAGCGCAACCCCTTTCGTATGTTACCATCATTAAGTTGGGGACTCATGCGATACTGCCTGCGATGAGCAGGAGGAAGGTGGGGATGACGTCAAGTCATCATGCCCCTTATACGCTGGGCTACACACGTGCTACAATGGGTAGTACAGAGAGTCGCAAAGCCGTGAGGTGGAGCTAATCTCAGAAAACTATTCTTAGTTCGGATTGTACTCTGCAACTCGAGTACATGAAGTTGGAATCGCTAGTAATCGCGAATCAGCAATGTCGCGGTGAATACGTTCTCGGGTCTTGTACACACCGCCCGTCACACCACGAGAGTTGGTTGCACCTGAAGTAGCAGGCCTAACCGTAAGGAGGGATGTTCCGAGGGTGTGATTAGCGATTGGGG
>Fusobacterium_nucleatum
TTAAATAAAAATAGCAAGAATGAGCTATTAAAAAAAGATTGAACGAAGAGTTTGATCCTGGCTCAGGATGAACGCTGACAGAATGCTTAACACATGCAAGTCAACTTGAACTTCGGTTTGGGTGGCGGACGGGTGAGTAACGCGTAAAGAACTTGCCTCACAGATAGGGACAACATTTGGAAACGAATGCTAATACCTGATATTATGATTTTATGGCATCTTATTATTATGAAAGCTATATGCGCTGTGAGAGAGCTTTGCGTCCCATTAGCTAGTTGGAGAGGTAACGGCTCACCAAGGCGATGATGGGTAGCCGGCCTGAGAGGGTGATCGGCCACAAGGGGACTGAGACACGGCCCTTACTCCTACGGGAGGCAGCAGTGGGGAATATTGGACAATGGACCAAGAGTCTGATCCAGCAATTCTGTGTGCACGATGAAGTTTTTCGGAATGTAAAGTGCTTTCAGTTGGGAAGAAAAAAATGACGGTACCAACAGAAGAAGTGACGGCTAAATACGTGCCAGCAGCCGCGGTAATACGTATGTCACAAGCGTTATCCGGATTTATTGGGCGTAAAGCGCGTCTAGGTGGTTATATAAGTCTGATGTGAAAATGCAGGGCTCAACTCTGTATTGCGTTGGAAACTGTGTAACTAGAGTACTGGAGAGGTAAGCGGAACTACAAGTGTAGAGGTGAAATTCGTAGATATTTGTAGGAATGCCGATGGGGAAGCCAGCTTACTGGACAGATACTGACGCTGAAGCGCGAAAGCGTGGGTAGCAAACAGGATTAGATACCCTGGTAGTCCACGCCGTAAACGATGATTACTAGGTGTTGGGGGTCGAACCTCAGCGCCCAAGCAAACGCGATAAGTAATCCGCCTGGGGAGTACGTACGCAAGTATGAAACTCAAAGGAATTGACGGGGACCCGCACAAGCGGTGGAGCATGTGGTTTAATTCGACGCAACGCGAGGAACCTTACCAGCGTTTGACATCTTAGGAATGAGACAGAGATGTTTCAGTGTCCCTTCGGGGAAACCTAAAGACAGGTGGTGCATGGCTGTCGTCAGCTCGTGTCGTGAGATGTTGGGTTAAGTCCCGCAACGAGCGCAACCCCTTTCGTATGTTACCATCATTAAGTTGGGGACTCATGCGATACTGCCTGCGATGAGCAGGAGGAAGGTGGGGATGACGTCAAGTCATCATGCCCCTTATACGCTGGGCTACACACGTGCTACAATGGGTAGTACAGAGAGTTGCAAAGCCGTGAGGTGGAGCTAATCTCAGAAAACTATTCTTAGTTCGGATTGTACTCTGCAACTCGAGTACATGAAGTTGGAATCGCTAGTAATCGCGAATCAGCAATGTCGCGGTGAATACGTTCTCGGGTCTTGTACACACCGCCCGTCACACCACGAGAGTTGGTTGCACCTGAAGTAGCAGGCCTAACCGTAAGGAGGGATGCTCCGAGGGTGTGATTAGCGATTGGGGTGAAGTCGTAACAAGGTATCCGTACGGGAACGTGCGGATGGATCACCTCCTTTCTA
>Gemmatimonas_aurantiaca_T-27
AAACTATTGGAGAGTTTGATCCTGGCTCAGGACGAACGCTGGCGGCGTGCTTAACACATGCAAGTCACGGGGGCCCGCAAGGGTAACCGGCGAACGGGTGCGTAACACGTGAACAATCTGCCTAGATGTGGGGGATAGCCGGCCCAACGGCCGGGTAATACCGCATACGCTCTTCGGGTGGCATCACTTGAAGAGGAAACCTCCGGGGCATCTAGAGGAGTTCGCGGCCTATCAGCTAGTTGGTGGGGTAACGGCCTACCAAGGCAATGACGGGTAGCTGGTCTGAGAGGATGGCCAGCCACATTGGGACTGAGATACGGCCCAGACTCCTACGGGAGGCAGCAGTGGGGAATATTGCGCAATGGCCGAAAGGCTGACGCAGCGACGCCGCGTGGGGGATGAAGCATTTCGGTGTGTAAACCCCTGTTGCCCGGGACGAACAAGCGATTTTGATCGCTCTGACGGTACCGGGTGAGGAAGCACCGGCTAACTCCGTGCCAGCAGCCGCGGTAATACGGAGGGTGCGAGCGTTGTCCGGAATCACTGGGCGTAAAGGGCGCGTAGGCGGTCTGCTAAGCGTGTGGTGAAAGCTCGGGGCTCAACCCCGAGTCTGCCATGCGAACTGGTGGACTAGAGCACTGTAGAGGCAGGTGGAATTCCGGGTGTAGCGGTGGAATGCGTAGAGATCCGGAAGAACACCAGTGGCGAAGGCGGCCTGCTGGGCAGTAGCTGACGCTGAGGCGCGATAGCGTGGGGAGCAAACAGGATTAGATACCCTGGTAGTCCACGCCGTAAACGATGGGGACTAGGTGCTTGGGGGAGCGACCCCTCGAGTGCCGGCGCTAACGCATTAAGTCCCCCGCCTGGGGAGTACGACCGCAAGGTTGAAACTCAAAGGAATTGACGGGGGCCCGCACAAGCGGTGGAGCATGTGGTTTAATTCGACGCAACGCGAAGAACCTTACCCAGGCTTGACATGTACGAGAAAGCCTCTGGAAACAGGGGCCCCTCTTCGGAGCTCGTGCACAGGTGCTGCATGGCTGTCGTCAGCTCGTGTCGTGAGATGTTGGGTTAAGTCCCGCAACGAGCGCAACCCTTGCCCTTAGTTACCAGCGAGTAAAGTCGGGGACTCTAGGGGGACTGCCGGTGCCAAACCGGAGGAAGGTGGGGACGACGTCAAGTCATCATGGTCCTTACGTCTGGGGCTACACACGTGCTACAATGGCCGGTACAGAGGGCTGCGAAAGAGCAATCTGGAGCCAATCCCTAAAGCCGGCCTCAGTTCGGATTGTCGTCTGCAACTCGACGGCATGAAGCTGGAATCGCTAGTAATCGCGGATCAGCGACGCCGCGGTGAATACGTTCCCGGGCCTTGTACACACCGCCCGTCACGCCATGGAAGCTGTGAGCGCCCGAAGTCGGTGCAGGAACCCGCAAGGGGCCAAGCCGCCTAAGGCGAGCGCAGTGACTGGGGCGAAGTCGTAACAAGGTAGCCGTAGGGGAACCTGCGGCTGGATCACCTCCTTT
>Herpetosiphon_aurantiacus_DSM_785
CGAGTTTGATCCTGGCTCAGGACGAACGCTGGCGGCGTGCCTAATGCATGCAAGTCGAACGCATTCTTCGGAATGAGTGGCGCACGGCTGAGGAACACGTGACTAACCTACCCCGGTGTGGGGGATAACGGGTCGAAAGACTCGCTAATCCCGCATACGATCCGCCTCGGCGGAGGAAAGCCGTAAGGCGCACTGGGCGGGGGTCGCGTCCCATTAGATAGTTGGTGTGGTAATGGCGCACCAAGTCGATGATGGGTCTCTGGTCTGAGAGGACGACCAGACAGATTGGGACTGAGACACGGCCCAAACTCCTACGGGGGGCAGCAGCAAGGAATTTTCGGCAATGGGCGCAAGCCTGACCGAGCAACGCCGCGTGGAGGATGACGGCTCTTGGGTTGTAAACTCCTTTTGGGGGGGACGATAATGACGGTACCCTCCGAATCAGGCCCGGCTAACTACGTGCCAGCAGCCGCGGTAATACGTAGGGGCCAAGCGTTGTCCGGAATTACTGGGCGTAAAGCGTGGGTAGGTGGTCGATGATGTGCCGCGTGAAAGCGCCGGAGTAATGCCGGCGAGGTCGCGGTAGACACGTTGACTAGAGGCTCGCAGAGGAACGTGGAATTCCCGGTGTAGTGGTGAAATGCGTAGATATCGGGAGGAACACCAGTGGCGCAAGCGGCGTTCTGGGCGAGACCTGACACTGAGCCACGACGGCGTGGGGAGCAAACAGGATTAGATACCCTGGTAGTCCACGCAGTAAACGATGCATACCAGGTGTGGGATGGCGTTCGCGTCGTTCCGTGCCGCAGCTTACGCGATGAGTATGCCGCCTGGGGACTACGAGCGCAAGCTTAAAACTCAAAGGAATTGACGGGGGCCCGCACAAGCAGCGGAGCGTGTGGTTTAATTCGACGCAACGCGAAGAACCTTACCTAGTCTTGACATAGCACTGCAAGCTTCGGAAATGAAGTCGCCTTCGAGGGTGTGCTACAGGTGCTGCATGGCTGTCGTCAGCTCGTGTCGTGAGATGTTGGGTTAAGTCCCGCAACGAGCGCAACCCCTGTGAGGTGTTACAAGTGTCACCTCAGACTGCCGTTGTCAACAACGGAGGAAGGCGGGGATGACGTCAAGTCCGCATGGCCCTTACGACTAGGGCGACACACACGCTACAATGGCTGGGAGAATGCGCCGCGACCTGGCAACAGGCAGCGAATCGAGAACACCAGTCACAGTTCAGATTGGGGGCTGCAACTCGCCCCCATGAAGGCGGAGTTGCTAGTAATCGCCGGTCAGCCATACGGCGGTGAATCAGTACCCGGGCCTTGTACACACCGCCCGTCACGTCATGGAAGTGGGAAACACCTGAAGTCCGTGGGCTAACCGCAAGGAGGCAGCGGCCGAGGGTGGGGCTCGTAACTGGGACGAAGTCGTAACAAGGTAGCCGTACCGGAAGGTGTGGCTGGATCACCTCCTTT
>Herpetosiphon_aurantiacus_DSM_785
CGAGTTTGATCCTGGCTCAGGACGAACGCTGGCGGCGTGCCTAATGCATGCAAGTCGAACGCATTCTTCGGAATGAGTGGCGCACGGCTGAGGAACACGTGACTAACCTACCCCGGTGTGGGGGATAACGGGTCGAAAGACTCGCTAATCCCGCATACGATCCGCCTCGGCGGAGGAAAGCCGTAAGGCGCACTGGGCGGGGGTCGCGTCCCATTAGATGGTTGGTGTGGTAATGGCGCACCAAGTCGATGATGGGTCTCTGGTCTGAGAGGACGACCAGACAGATTGGGACTGAGACACGGCCCAAACTCCTACGGGGGGCAGCAGCAAGGAATTTTCGGCAATGGGCGCAAGCCTGACCGAGCAACGCCGCGTGGAGGATGACGGCTCTTGGGTTGTAAACTCCTTTTGGGGGGGACGATAATGACGGTACCCTCCGAATCAGGCCCGGCTAACTACGTGCCAGCAGCCGCGGTAATACGTAGGGGCCAAGCGTTGTCCGGAATTACTGGGCGTAAAGCGTGGGTAGGTGGTCGATGATGTGCCGCGTGAAAGCGCCGGAGTAATGCCGGCGAGGTCGCGGTAGACACGTTGACTAGAGGCTCGCAGAGGAACGTGGAATTCCCGGTGTAGTGGTGAAATGCGTAGATATCGGGAGGAACACCAGTGGCGCAAGCGGCGTTCTGGGCGAGACCTGACACTGAGCCACGACGGCGTGGGGAGCAAACAGGATTAGATACCCTGGTAGTCCACGCAGTAAACGATGCATACCAGGTGTGGGATGGCGTTCGCGTCGTTCCGTGCCGCAGCTTACGCGATGAGTATGCCGCCTGGGGACTACGAGCGCAAGCTTAAAACTCAAAGGAATTGACGGGGGCCCGCACAAGCAGCGGAGCGTGTGGTTTAATTCGACGCAACGCGAAGAACCTTACCTAGTCTTGACATAGCACTGCAAGCTTCGGAAATGAAGTCGCCTTCGAGGGTGTGCTACAGGTGCTGCATGGCTGTCGTCAGCTCGTGTCGTGAGATGTTGGGTTAAGTCCCGCAACGAGCGCAACCCCTGTGAGGTGTTACAAGTGTCACCTCAGACTGCCGTTGTCAACAACGGAGGAAGGCGGGGATGACGTCAAGTCCGCATGGCCCTTACGACTAGGGCGACACACACGCTACAATGGCTGGGAGAATGCGCCGCGACCTGGCAACAGGCAGCGAATCGAGAACACCAGTCACAGTTCAGATTGGGGGCTGCAACTCGCCCCCATGAAGGCGGAGTTGCTAGTAATCGCCGGTCAGCCATACGGCGGTGAATCAGTACCCGGGCCTTGTACACACCGCCCGTCACGTCATGGAAGTGGGAAACACCTGAAGTCCGTGGGCTAACCGCAAGGAGGCAGCGGCCGAGGGTGGGGCTCGTAACTGGGACGAAGTCGTAACAAGGTAGCCGTACCGGAAGGTGTGGCTGGATCACCTCCTTT
>Herpetosiphon_aurantiacus_DSM_785
CGAGTTTGATCCTGGCTCAGGACGAACGCTGGCGGCGTGCCTAATGCATGCAAGTCGAACGCATTCTTCGGAATGAGTGGCGCACGGCTGAGGAACACGTGACTAACCTACCCCGGTGTGGGGGATAACGGGTCGAAAGACTCGCTAATCCCGCATACGATCCGCCTCGGCGGAGGAAAGCCGCAAGGCGCACTGGGCGGGGGTCGCGTCCCATTAGATAGTTGGTGTGGTAATGGCGCACCAAGTCGATGATGGGTCTCTGGTCTGAGAGGACGACCAGACAGATTGGGACTGAGACACGGCCCAAACTCCTACGGGGGGCAGCAGCAAGGAATTTTCGGCAATGGGCGCAAGCCTGACCGAGCAACGCCGCGTGGAGGATGACGGCTCTTGGGTTGTAAACTCCTTTTGGGGGGGACGATAATGACGGTACCCTCCGAATCAGGCCCGGCTAACTACGTGCCAGCAGCCGCGGTAATACGTAGGGGCCAAGCGTTGTCCGGAATTACTGGGCGTAAAGCGTGGGTAGGTGGTCGATGATGTGCCGCGTGAAAGCGCCGGAGTAATGCCGGCGAGGTCGCGGTAGACACGTTGACTAGAGGCTCGCAGAGGAACGTGGAATTCCCGGTGTAGTGGTGAAATGCGTAGATATCGGGAGGAACACCAGTGGCGCAAGCGGCGTTCTGGGCGAGACCTGACACTGAGCCACGACGGCGTGGGGAGCAAACAGGATTAGATACCCTGGTAGTCCACGCAGTAAACGATGCATACCAGGTGTGGGATGGCGTTCGCGTCGTTCCGTGCCGCAGCTTACGCGATGAGTATGCCGCCTGGGGACTACGAGCGCAAGCTTAAAACTCAAAGGAATTGACGGGGGCCCGCACAAGCAGCGGAGCGTGTGGTTTAATTCGACGCAACGCGAAGAACCTTACCTAGTCTTGACATAGCACTGCAAGCTTCGGAAATGAAGTCGCCTTCGAGGGTGTGCTACAGGTGCTGCATGGCTGTCGTCAGCTCGTGTCGTGAGATGTTGGGTTAAGTCCCGCAACGAGCGCAACCCCTGTGAGGTGTTACAAGTGTCACCTCAGACTGCCGTTGTCAACAACGGAGGAAGGCGGGGATGACGTCAAGTCCGCATGGCCCTTACGACTAGGGCGACACACACGCTACAATGGCTGGGAGAATGCGCCGCGACCTGGCAACAGGCAGCGAATCGAGAACACCAGTCACAGTTCAGATTGGGGGCTGCAACTCGCCCCCATGAAGGCGGAGTTGCTAGTAATCGCCGGTCAGCCATACGGCGGTGAATCAGTACCCGGGCCTTGTACACACCGCCCGTCACGTCATGGAAGTGGGAAACACCTGAAGTCCGTGGGCTAACCGCAAGGAGGCAGCGGCCGAGGGTGGGGCTCGTAACTGGGACGAAGTCGTAACAAGGTAGCCGTACCGGAAGGTGTGGCTGGATCACCTCCTTT
>Hydrogenobaculum_sp._Y04AAS1
AGAGTTTGATCCTGGCTCAGCGCGAACGCTGGCGGCATGCCTAACACATGCAAGTCGTACGGAGAGTGGGGCAACTCACTTTCAGTGGCAAACGGGTGAGTAACGCGTGAATAACCTGCCTTTGAGAAGGGGATAACTGTCCGAAAGGATAGCTAATACCCTATATAGCCTTTTGTCACTAAGGCAAAAGGTGAAAGCGAGGCTGTCAAAGGCTTCGGCTCAAAGAGGGGTTCGCGTCCTATCAGGTAGTTGGTGGGGTAATGGCCTACCAAGCCAATGACGGGTAGCTGGTCTTAGAGGATGATCAGCCACAGTGGGACTGAGACACGGCCCGCACCCCTACGGGGGGCAGCAGTGGGGAATCGTGGGCAATGGACGAAAGTCTGACCCCGCAATGCCGCGTGAGGGAAGAAGCCCTTCGGGGTGTAAACCTCTGTCAGATGGGAAGATGGGACTAGGGGCTAATACCTCCTGGTCTTGACGGTACCATCAGAGGAAGGGACGGCTAACTACGTGCCAGCAGCCGCGGTAATACGTAGGTCCCGAGCGTTGCGCGATGTTACTGGGCGTAAAGCGTCCGTAGCTGGTTTCGTAAGCAGATTGTCAAAACCCGAAGCTCAACTTCGGCAAGGCATTCCGAACTGCGTTACTTGAGTCCTGTTCAGGTAGGCGGAATTCCCGGTGTAGCGGTGAAATGCGTAGATATCGGGAGGAACACCAGTGGCGAAGGCGGCCTACTGGGACGGTACTGACGGTCATGGACGAAAGCTGGGGGAGCAAACCGGATTAGATACCCGGGTAGTCCCAGCCGTAAACGATGGATGTTAGGTGTAGTGATAACTTCGCTGCACCCCAGCTAACGCGTTAAACATCCCGCCTGGGGAGTACGGGCGCAAGCCTGAAACTCAAAGGAATTGGCGGGGGCCCGCACAACCGGTGGAGCGTCTGGTTTAATTCGATGCTAACCGAAAAACCTTACCAGGGTTTGAAATGGTAGGAAAGGCTGTCGAAAGATAGCCGTGTTTCCCTTTTGGGAGAAATCCTACCACAGGTGGTGCATGGCCGTCGTCAGCTCGTGTTGTGAGATGTTGGGTTAAGTCCCGCAACGAGCGCAACCCTTGTCCTTATTTGCTTCCTCGTATGAGGTGCTCTATAAGGAGACTGCCGGCGACAAGCCGGAGGAAGGAGGGGACGACGTCAGGTCAGTATGCCCTTTATGCTCTGGGCTACACAGGCGCTACAGTGGCAAGGACAATGAGTAGCAAGAGTGTAAGCTCAAGCTAATCTCACAAACCTTGTCGTGGTGCGAATTGAAGGTTGAAACTCACCTTCATGAAGCCGGAATCGGTAGTAATGGCGTATCAGCTATGTCGCCGTGAATACGTTCCCGGGCCTTGCACACACCGCCCGTCACGCCACGGAAGCTGGTGTTTTCGGAAGTCCTCAAGCTAACCCGCAAGGGAGGCAGAGGCCGATGAAAACATCGGTAACTGGGGCGAAGTCGTAACAAGGTAGCCGTAGGGGAACCTGCGGCTGGATCACCTCCTTT
>Hydrogenobaculum_sp._Y04AAS1
CGCGAACGCTGGCGGCATGCCTAACACATGCAAGTCGTACGGAGAGTGGGGCAACTCACTCTCAGTGGCAAACGGGTGAGTAACGCGTGAATAACCTGCCTTTGAGAAGGGGATAACTGTCCGAAAGGATAGCTAATACCCTATATTGCCTTTTGTCACTAAGGCAAAAGGTGAAAGCGAGGCTGTCAAAGGCTTCGGCTCAAAGAGGGGTTCGCGTCCTATCAGGTAGTTGGTGGGGTAATGGCCTACCAAGCCAATGACGGGTAGCTGGTCTTAGAGGATGATCAGCCACAGTGGGACTGAGACACGGCCCGCACCCCTACGGGGGGCAGCAGTGGGGAATCGTGGGCAATGGGCGCAAGCCTGACCCCGCAATGCCGCGTGAGGGAAGAAGCCCTTCGGGGTGTAAACCTCTGTCAGATGGGAAGATGGGACTAGGGGCTAATACCTCCTGGTCTTGACGGTACCATCAGAGGAAGGGACGGCTAACTACGTGCCAGCAGCCGCGGTAATACGTAGGTCCCGAGCGTTGCGCGATGTTACTGGGCGTAAAGCGTCCGTAGCTGGTTTCGTAAGCGGATTGTCAAAGCCCGAAGCTCAACTTCGGCAAGGCATTCCGAACTGCGTTACTTGAGTCCTGTTCAGGTAGGCGGAATTCCCGGTGTAGCGGTGAAATGCGTAGATATCGGGAGGAACACCAGTGGCGAAGGCGGCCTACTGGGACGGTACTGACGGTCATGGACGAAAGCTGGGGGAGCAAACCGGATTAGATACCCGGGTAGTCCCAGCCGTAAACGATGGATGTTAGGTGTAGTGATAACTTCGCTGCACCCCAGCTAACGCGTTAAACATCCCGCCTGGGGAGTACGGGCGCAAGCCTGAAACTCAAAGGAATTGGCGGGGGCCCGCACAACCGGTGGAGCGTCTGGTTTAATTCGATGCTAACCGAAAAACCTTACCAGGGTTTGAAATGGTAGGAAAGGCTGTCGAAAGATAGCCGTGTTTCCCTTTTGGGAGAAATCCTACCACAGGTGGTGCATGGCCGTCGTCAGCTCGTGTTGTGAGATGTTGGGTTAAGTCCCGCAACGAGCGCAACCCTTGTCCTTATTTGCTTCCTCGTATGAGGTGCTCTATAAGGAGACTGCCGGCGACAAGCCGGAGGAAGGAGGGGACGACGTCAGGTCAGTATGCCCTTTATGCTCTGGGCTACACAGGCGCTACAGTGGCAAGGACAATGAGTAGCGAGAGTGCAAGCTCAAGCTAATCTCACAAACCTTGTCGTGGTGCGAATTGAAGGTTGAAACTCACCTTCATGAAGCCGGAATCGGTAGTAATGGCGTATCAGCTATGTCGCCGTGAATACGTTCCCGGGCCTTGCACACACCGCCCGTCACGCCACGGAAGCTGGTGTTTTCGGAAGTCCTCAAGCTAACCCGCAAGGGAGGCAGAGGCCGATGAAAACATCGGTAACTGGGGCG
>Ignicoccus_hospitalis_KIN4/I
TCCGGTTATCCTGCCGGACCCGACCGCTATCGGGGTAAGGCTAAGCCATGGGAGTCGAACGCCCGCCGCCGCGGGCGTGGCGGACGGCTGAGTAACACGTGGCTAACCTACCCTCGGGAGGGGGATAACACCGGGAAACTGGTGCTAATCCCCCATAGGGGCGGAGGCCTGGAAGGGTTCCGCCCCGAAAGGGGCTCGGGGGGGAACGCCCCGAGTCCGCCCGAGGATGGGGCCGCGCCCCATCAGGTAGTTGGCGGGGTAATGGCCCGCCAAGCCGAAGACGGGTAGGGGCCGTGGGAGCGGGAGCCCCCAGATGGGCACTGAGACAAGGGCCCAGGCCCTACGGGGCGCACCAGGCGCGAAAACTCCGCAATGCGGGCAACCGTGACGGGGTTACCCCGAGTGCCCCCTCTCCGGGGGCTTTTCCCCGCTGTAAACAGGCGGGGGTAATAAGCGGGGGGCAAGTCTGGTGTCAGCCGCCGCGGTAATACCAGCCCCGCGAGTGGTCGGGACGATTATTGGGCCTAAAGCGCCCGTAGCCGGCCTGGTGGCCCCCTCCTAAAGCCCCGGGCTCAACCCGGGGACTGGAGGGGGTAGCGCCAGGCTAGGGGGCGGGAGAGGCCGAGGGTACTCCCGGGGTAGGGGCGAAATCCGATAATCCCGGGAGGACCGCCAGTGGCGAAGGCGCTCGGCTGGAACGCGCCCGACGGTGAGGGGCGAAAGCCGGGGGAGCAAACCGGATTAGATACCCGGGTAGTCCCGGCTGTAAACGATGCGGGCTAGGTGTTGGGCGGGCTTCGAGCCCGCCCAAGTGCCGCAGGGAAGCCGTTAAGCCCGCCGCCT
>Ignicoccus_hospitalis_KIN4/I
CGGACCCGACCGCTATCGGGGTAAGGCTAAGCCATGGGAGTCGAACGCCCGCCGCCGCGGGCGTGGCGGACGGCTGAGTAACACGTGGCTAACCTACCCTCGGGAGGGGGATAACACCGGGAAACTGGTGCTAATCCCCCATAGGGGCGGAGGCCTGGAAGGGTTCCGCCCCGAAAGGGGCTCGGGGGGGAACGCCCCGAGTCCGCCCGAGGATGGGGCCGCGCCCCATCAGGTAGTTGGCGGGGTAATGGCCCGCCAAGCCGAAGACGGGTAGGGGCCGTGGGAGCGGGAGCCCCCAGATGGGCACTGAGACAAGGGCCCAGGCCCTACGGGGCGCACCAGGCGCGAAAACTCCGCAATGCGGGCAACCGTGACGGGGTTACCCCGAGTGCCCCCTCTCCGGGGGCTTTTCCCCGCTGTAAACAGGCGGGGGTAATAAGCGGGGGGCAAGTCTGGTGTCAGCCGCCGCGGTAATACCAGCCCCGCGAGTGGTCGGGACGATTATTGGGCCTAAAGCGCCCGTAGCCGGCCTGGTGGCCCCCCTCCTAAAGCCCCGGGCTCAACCCGGGGACTGGAGGGGGTAGCGCCAGGCTAGGGGGCGGGAGAGGCCGAGGGTACTCCCGGGGTAGGGGCGAAATCCGATAATCCCGGGAGGACCGCCAGTGGCGAAGGCGCTCGGCTGGAACGCGCCCGACGGTGAGGGGCGAAAGCCGGGGGAGCAAACCGGATTAGATACCCGGGTAGTCCCGGCTGTAAACGATGCGGGCTAGGTGTTGGGCGGGCTTCGAGCCCGCCCAGTGCCGCAGGGAAGCCGTTAAGCCCGCCGCCTGGGGAGTACGGCCGCAAGGCTGAAACTTAAAGGAATTGGCGGGGGAGCACCACAAGGGGTGGAGCCTGCGGCTTAATTGGAGTCAACGCCGGGAACCTTACCGGGGGCGACAGCAGGATGAAGGTCAGGCTGAAGACCTTACCTGACGCGCTGAGAGGAGGTGCATGGCCGTCGCCAGCTCGTGCCGTGAGGTGTCCGGTTAAGTCCGGCAACGAGCGAGACCCCCGTCCCCAGTTGCTACCCGGGGCTCCGGCCCCGGGGCACACTGGGGAGACTGCCGCCGTATAAGGCGGAGGAAGGAGGGGGCTATGGCAGGTCAGCATGCCCCGAAACCCCCGGGCTGCACGCGGGCTACAATGGCGGGGACAGCGGGTTGCGACCCCGAAAGGGGGAGCCAATCCCTGAAACCCCGCCGAGGTTGGGATCGAGGGCTGCAACTCGCCCTCGTGAACGCGGAATCCCTAGTAACCGCGCGTTAGCATCGCGCGGTGAACACGTCCCTGCTCCTTGCACACACCGCCCGTCGCTCCACCCGAGGGGGGAGAAGTCGTAACAAGGTAGCCGTAGGGGAACCTGCGGCTGGATCACCTCCC
>Leptothrix_cholodnii_SP-6
TGAAGAGTTTGATCCTGGCTCAGATTGAACGCTGGCGGCATGCCTTACACATGCAAGTCGAACGGTAGAGGAGCAATCCTCGAGAGTGGCGAACGGGTGAGTAATGTATCGGAACGTGCCCAGTAGTGGGGGATAGCCCGGCGAAAGCCGGATTAATACCGCATGAGACCTGAGGGTGAAAGCGGGGGACTCGCAAGAGCCTCGCGCTACTGGAGCGGCCGATATCAGATTAGGTAGTTGGTGGGGTAAAAGCCTACCAAGCCTGCGATCTGTAGCTGGTCTGAGAGGACGACCAGCCACACTGGGACTGAGACACGGCCCAGACTCCTACGGGAGGCAGCAGTGGGGAATTTTGGACAATGGGCGAAAGCCTGATCCAGCCATGCCGCGTGCGGGAAGAAGGCCTTCGGGTTGTAAACCGCTTTTGTCAGGGAAGAAATCCTTTGAGTTAATACCTCGGAGGGATGACGGTACCTGAAGAATAAGCACCGGCTAACTACGTGCCAGCAGCCGCGGTAATACGTAGGGTGCAAGCGTTAATCGGAATTACTGGGCGTAAAGCGTGCGCAGGCGGTTGTGTAAGACAGATGTGAAATCCCCGGGCTCAACCTGGGAACTGCATTTGTGACTGCACAGCTAGAGTACGGTAGAGGGGGATGGAATTCCGCGTGTAGCAGTGAAATGCGTAGATATGCGGAGGAACACCGATGGCGAAGGCAATCCCCTGGACCTGTACTGACGCTCATGCACGAAAGCGTGGGGAGCAAACAGGATTAGATACCCTGGTAGTCCACGCCCTAAACGATGTCAACTGGTTGTTGGGAGGGTTTCTTCTCAGTAACGAAGCTAACGCGTGAAGTTGACCGCCTGGGGAGTACGGCCGCAAGGTTGAAACTCAAAGGAATTGACGGGGACCCGCACAAGCGGTGGATGATGTGGTTTAATTCGATGCAACGCGAAAAACCTTACCTACCCTTGACATGTCAAGAATCTTGCAGAGATGTGGGAGTGCTCGAAAGAGAACTTGAACACAGGTGCTGCATGGCCGTCGTCAGCTCGTGTCGTGAGATGTTGGGTTAAGTCCCGCAACGAGCGCAACCCTTGTCATTAGTTGCTACGAAAGGGCACTCTAATGAGACTGCCGGTGACAAACCGGAGGAAGGTGGGGATGACGTCAGGTCCTCATGGCCCTTATGGGTAGGGCTACACACGTCATACAATGGCCGGTACAGAGGGCTGCCAACCCGCGAGGGGGAGCCAATCCCAGAAAACCGGTCGTAGTCCGGATCGCAGTCTGCAACTCGACTGCGTGAAGTCGGAATCGCTAGTAATCGCGGATCAGCTTGCCGCGGTGAATACGTTCCCGGGTCTTGTACACACCGCCCGTCACACCATGGGAGCGGGTTCTGCCAGAAGTAGTTAGCCTAACCGCAAGGAGGGCGATTACCACGGCAGGGTTCGTGACTGGGGTGAAGTCGTAACAAGGTAGCCGTATCGGAAGGTGCGGCTGGATCACCTCCTT
>Methanocaldococcus_jannaschii_DSM_2661
ATTCCGGTTGATCCTGCCGGAGGCCACTGCTATCGGGGTCCGACTAAGCCATGCGAGTCAAGGGGCTCCCTTCGGGGAGCACCGGCGCACGGCTCAGTAACACGTGGCTAACCTACCCTCGGGTGGGGGATAACCTCGGGAAACTGAGGCTAATCCCCCATAGGGGAGGAGGTCTGGAATGATCCCTCCCCGAAAGGCGTAAGCTGCCCGAGGATGGGGCTGCGGCGGATTAGGTAGTTGGTGGGGTAACGGCCCACCAAGCCTACGATCCGTACGGGCCCTGAGAGGGGGAGCCCGGAGATGGACACTGAGACACGGGTCCAGGCCTACGGGGCGCAGCAGGCGCGAAACCTCCGCAATGCGCGAAAGCGCGACGGGGGGACCCCGAGTGCCCACGCCCTGCGTGGGCTTTTCCGGAGTGTAAACAGCTCCGGGAATAAGGGCTGGGCAAGTCCGGTGCCAGCAGCCGCGGTAATACCGGCGGCCCAAGTGGTGGCCACTGTTATTGGGCCTAAAGCGTCCGTAGCCGGCCCGGTAAGTCTCTGCTTAAATCTGCGGCTCAACCGCAGGGCTGGCAGAGATACTGCCGGGCTTGGGACCGGGAGAGGCCGGGGGTACCCCAGGGGTAGCGGTGAAATGCGTTGATCCCTGGGGGACCACCTGTGGCGAAGGCGCCCGGCTGGAACGGGTCCGACGGTGAGGGACGAAGGCCAGGGGAGCAAACCGGATTAGATACCCGGGTAGTCCTGGCTGTAAACTCTGCGGACTAGGTGTCGCGTCGGCTTCGGGCCGACGCGGTGCCGAAGGGAAGCCGTTAAGTCCGCCGCCTGGGGAGTACGGTCGCAAGACTGAAACTTAAAGGAATTGGCGGGGGAGCACTACAACGGGTGGAGCCTGCGGTTTAATTGGATTCAACGCCGGGCATCTTACCAGGGGCGACGGCAGGATGAAGGCCAGGTTGACGACCTTGCCAGACGCGCCGAGAGGTGGTGCATGGCCGTCGTCAGCTCGTACCGTGAGGCGTCCTGTTAAGTCAGGTAACGAGCGAGACCCGTGCCCCATGTTGCTACCTCCTCCTCCGGGAGGAGGGCACTCATGGGGGACCGCCGGCGCTAAGCCGGAGGAAGGTGCGGGCAACGACAGGTCCGCATGCCCCGAATCCCCTGGGCTACACGCGGGCTACAATGGCCGGGACAATGGGACGCGACCCCGAAAGGGGGAGCGAATCCCCTAAACCCGGTCGTAGTCCGGATCGAGGGCTGTAACTCGCCCTCGTGAAGCCGGAATCCGTAGTAATCGCGCCTCACCATGGCGCGGTGAATGCGTCCCTGCTCCTTGCACACACCGCCCGTCACGCCACCCGAGTTGAGCCCAAGTGAGGCCCTGTCCGCAAGGGCAGGGTCGAACTTGGGTTCAGCGAGGGGGGCGAAGTCGTAACAAGGTAGCCGTAGGGGAACTGCGGCTGGATCACCTCC
>Methanocaldococcus_jannaschii_DSM_2661
ATTCCGGTTGATCCTGCCGGAGGCCACTGCTATCGGGGTCCGACTAAGCCATGCGAGTCAAGGGGCTCCCTTCGGGGAGCACCGGCGCACGGCTCAGTAACACGTGGCTAACCTACCCTCGGGTGGGGGATAACCTCGGGAAACTGAGGCTAATCCCCCATAGGGGAGGAGGTCTGGAATGATCCCTCCCCGAAAGGCGTAAGCCGCCCGAGGATGGGGCTGCGGCGGATTAGGTAGTTGGTGGGGTAACGGCCCACCAAGCCTACGATCCGTACGGGCCCTGAGAGGGGGAGCCCGGAGATGGACACTGAGACACGGGTCCAGGCCCTACGGGGCGCAGCAGGCGCGAAACCTCCGCAATGCGCGAAAGCGCGACGGGGGGACCCCGAGTGCCCACGCCCTGCGTGGGCTTTTCCGGAGTGTAAACAGCTCCGGGAATAAGGGCTGGGCAAGTCCGGTGCCAGCAGCCGCGGTAATACCGGCGGCCCAAGTGGTGGCCACTGTTATTGGGCCTAAAGCGTCCGTAGCCGGCCCGGTAAGTCTCTGCTTAAATCCTGCGGCTCAACCGCAGGGCTGGCAGAGATACTGCCGGGCTTGGGACCGGGAGAGGCCGGGGGTACCCCAGGGGTAGCGGTGAAATGCGTTGATCCCTGGGGGACCACCTGTGGCGAAGGCGCCCGGCTGGAACGGGTCCGACGGTGAGGGACGAAGGCCAGGGGAGCAAACCGGATTAGATACCCGGGTAGTCCTGGCTGTAAACTCTGCGGACTAGGTGTCGCGTCGGCTTCGGGCCGACGCGGTGCCGAAGGGAAGCCGTTAAGTCCGCCGCCTGGGGAGTACGGTCGCAAGACTGAAACTTAAAGGAATTGGCGGGGGAGCACTACAACGGGTGGAGCCTGCGGTTTAATTGGATTCAACGCCGGGCATCTTACCAGGGGCGACGGCAGGATGAAGGCCAGGTTGACGACCTTGCCAGACGCGCCGAGAGGTGGTGCATGGCCGTCGTCAGCTCGTACCGTGAGGCGTCCTGTTAAGTCAGGTAACGAGCGAGACCCGTGCCCCATGTTGCTACCTCCTCCTCCGGGAGGAGGGCACTCATGGGGGACCGCCGGCGCTAAGCCGGAGGAAGGTGCGGGCAACGACAGGTCCGCATGCCCCGAATCCCCTGGGCTACACGCGGGCTACAATGGCCGGGACAATGGGACGCGACCCCGAAAGGGGGAGCGAATCCCCTAAACCCGGTCGTAGTCCGGATCGAGGGCTGTAACTCGCCCTCGTGAAGCCGGAATCCGTAGTAATCGCGCCTCACCATGGCGCGGTGAATGCGTCCCTGCTCCTTGCACACACCGCCCGTCACGCCACCCGAGTTGAGCCCAAGTGAGGCCCTGTCCGCAAGGGCAGGGTCGAACTTGGGTTCAGCGAGGGGGGCGAAGTCGTAACAAGGTAGCCGTAGGGGAACCTGCGGCTGGATCACCTCC
>Methanococcus_maripaludis_C5
TCCGGTTGATCCCGCCGGAGGCCACTGCTATTGGGATTCGACTAAGCCATGCGAGTCTATGGTTTCGGCCATGGCGGACGGCTCATTAACACGTGGTTAACATACCCTCAGGTGGGGGATAACCTTGGGAAACTGAGGATAATACCCCATAGAAAAAGCAGTCTGGAATGATTCTTTTTCGAAAGCACATGCGCCTGAGGATTGGACTGCGCTCGATTAGGTAGTTGGTGGGGTAATGGCCCACCAAGCCTACGATCGGTACGGGCCTTGAGAGAGGGAGCCCGGAGATGGGGACTGAGACACGGCCCCAGGCCCTACGGGGCGCAGCAGGCGCGAAACCTCCGCAATGCACGAAAGTGCGACGGGGGGATCCCAAGTGCTCATGCACAGCATGGGCTTTTATCAAGTGTAAACAGCTTGAGGAATAAGGGCTGGGCAAGTTCGGTGCCAGCAGCCGCGGTAACACCGACGGCCCGAGTGGTGGCCACTCTTATTGGGCCTAAAGCGTCCGTAGCCGGTCCAGTAAGTCCCTGTTTAAATCCTGCGGCTTAACCGCAGGACTGGCAGGGATACTGCTGGACTTGGGACCGGGAGAGGACAAGGGTACTTCAGGGGTAGCGGTGAAATGTGTTGATCCTTGAAGGACCACCTATGGCGAAGGCACTTGTCTGGAACGGGTCCGACGGTGAGGGACGAAAGCCAGGGGCGCGAACCGGATTAGATACCCGGGTAGTCCTGGCCGTAAACTCTGCGAACTAGGTGTTAGGTAGGCCCCGTGCCTATCTAGTGCCGAAGGGAAGCCGTTAAGTTCGCCGCCTGGGGAGTACGGTCGCAAGACTGAAACTTAAAGGAATTGGCGGGGGAGCACCACAACGGGTGGAGCCTGCGGTTTAATTGGATTCAACGCCGGGCATCTCACCAGGAGCGACAGCATGATGACGGCCAGGTTGACGACCTTGCCTGAAGCGCTGAGAGGTGGTGCATGGCCATCGTCAGCTCGTACCGCGAGGCGTCCTGTTAAGTCAGGTAACGAGCGAGACCCGTGCCCTATGTTGCTACTTTTTCCTCCGGGAGAAAGGCACTCATAGGGGACCGCTGGCGCTAAGTCAGAGGAAGGAGCGGGCAACGATAGGTCCGCATGCCCCGAATCTCCTGGGCTACACGCGGGCTACAATGGCTAGGACAATGGGCCGCAACCCTGAAAAGGGACGCAAATCTCCTAAACCTAGTCGTAGTTCGGATCGTGGGCTGTAACTCGCCCACGTGAAGCTGGAATCCGTAGTAATCGCAGTTCATAATACTGCGGTGAATGTGTCCCTGCTCCTTGCACACACCGCCCGTCACACCACCCGAGTTGGGTTGAAGTGAGGCCTTGGCCTTTGGCTAGGGTCGAACTTGGGCTCAGCGAGGGGGGTGAAGTCGTAACAAGGTAGCCGTAGGGGAACCTGCGGCTGGATCACCTCCT
>Methanococcus_maripaludis_S2
ATTCCGGTTGATCCCGCCGGAGGCCACTGCTATTGGGATTCGACTAAGCCATGCGAGTCTATGGTTTCGGCCATGGCGGACGGCTCATTAACACGTGGTTAACATACCCTCAGGTGGGGGATAACCTTGGGAAACTGAGGATAATACCCCATAGAAAAAGCAGTCTGGAACGATTCTTTTTCGAAAGCATATGCGCCTGAGGATTGGACTGCGCTCGATTAGGTAGTTGGTGGGGTAATGGCCCACCAAGCCTACGATCGGTACGGGCCTTGAGAGAGGAAGCCCGGAGATGGGGACTGAGACACGGCCCCAGGCCCTACGGGGCGCAGCAGGCGCGAAACCTCCGCAATGCACGAAAGTGCGACGGGGGGATCCCAAGTGCTCATGCACAGCATGGGCTTTTATCAAGTGTAAACAGCTTGAGGAATAAGGGCTGGGCAAGTTCGGTGCCAGCAGCCGCGGTAACACCGACGGCCCGAGTGGTGGCCACTTTTATTGGGCCTAAAGCGTCCGTAGCCGGTCCAGTAAGTCCTTGTTTAAATCCTGCGGCTTAACCGCAGGACTGGCAGGGATACTGCTGGACTTGGGACCGGGAGAGGACAAGGGTACTTCAGGGGTAGCGGTGAAATGTGTTGATCCTTGAAGGACCACCTATGGCGAAGGCACTTGTCTGGAACGGGTCCGACGGTGAGGGACGAAAGCCAGGGGCGCGAACCGGATTAGATACCCGGGTAGTCCTGGCCGTAAACTTTGCGAACTAGGTGTTAGGTGGGCCCCGTGCCCATCTAGTGCCGAAGGGAAGCCGTTAAGTTCGCCGCCTGGGGAGTACGGTCGCAAGACTGAAACTTAAAGGAATTGGCGGGGGAGCACCACAACGGGTGGAGCCTGCGGTTTAATTGGATTCAACGCCGGGCATCTCACCAGGAGCGACAGCATGATGACGGCCAGGTTGACGACCTTGCCTGAAGCGCTGAGAGGTGGTGCATGGCCATCGTCAGCTCGTACCGCGAGGCGTCCTGTTAAGTCAGGTAACGAGCGAGACCCGTGCCCTATGTTGCTACTTTTTCCTCCGGGAGAAAGGCACTCATAGGGGACCGCTGGCGCTAAGTCAGAGGAAGGAGCGGGCAACGATAGGTCCGCATGCCCCGAATCTCCTGGGCTACACGCGGGCTACAATGGCTAGGACAATGGGCCGCAACCCTGAAAAGGGACGCAAATCTCCTAAACCTAGTCGTAGTTCGGATCGTGGGCTGTAACTCGCCCACGTGAAGCTGGAATCCGTAGTAATCGCAGTTCATAATACTGCGGTGAATGTGTCCCTGCTCCTTGCACACACCGCCCGTCACACCACCCGAGTTGGGTTGAAGTGAGGCCTTGGCCTTTGGCTAGGGTCGAACTTGGGCTCAGCGAGGGGGGTGAAGTCGTAACAAGGTAGCCGTAGGGGAACCTGCGGCTGGATCACCTCCTAAA
>Nanoarchaeum_equitans_Kin4-M
ACTCCCGTTGATCCTGCGGGAGGCCACCGCTATCTCCGTCCGGCTAACCCATGGAAGGCGAGGGTCCCCGGGTAAGGGGGCCCGCCGCACGGCTGAGTAACACGTCGGTAACCTACCCTCGGGACGGGGATAACCCCGGGAAACTGGGGCTAATCCCCGATAGGGGATGGGTGCTGGAAGGCCCCATCCCCGAGAGGGGCTAGCGGTACTTCCCCCGCTAGCCCGCCCGAGGATGGGCCGGCGGCCCATCAGGTAGTTGGCGGGGTAATGGCCCGCCAAGCCGAAGACGGGTAGGGGCCGTGAGAGCGGGAGCCCCCAGATCGGCACTGAGACAAGGGCCGAGGCCCTACGGGGCGCACCAGGGGCGAAACCTCCGCAATGCGGGAAACCGTGACGGGGGGACGGAGAGTGCCGGAGGGCGTTATGCTCTCCGGCTTTTGGGGAGTGTAAGTAGCTCCCCGAATAAGCGGTGGGCAAGAGGGGTGGCAGCCGCCGCGGGAACACCCCCACCGCGAGCGGTGGCCGTGATTATTGGGCCTAAAGGGGCCGTAGCCGGGCCGGTGTGGCTCCGGTGAAATCCTCGGGCTCAACCCGAGGGCGCGCCGGAGCTACTACCGGCCTAGGGACCGGGAGGGGCCGACCGTACTCCCGGGGGAGCGGTGAAATGCTGTAATCCCGGGAGGACGACCCGTGGCGAAAGCGGTCGGCCAGAACGGGTCCGACGGTGAGGGCCGAAGGCCGGGGGCTAGAACGGGATTAGAGACCCCGGTATTCCCGGCTGTCAACGCTGCGGGCTACCTGCTGGGCGGGCTACGAGCCCGCCCAGTGGGGTAGGGAAGCCGTTAAGCCCGCCGCCTGGGGAGTACGGCCGCAAGGCTGAAACTTAAAGGAATAGGCGGGGGAGCACACAAGAGGTGGGGTGCGCGGTTTAATTGGATTCGACGCCGGGAACCTCACCGGGGCTGACAGCACAATGATGGTCGGCCTGAAGGGCCTACCGGAGGCGCTGAGAGGAGGTGCATGGCCGCCGTCAGCCTGTGCCGTGAGGTGCCCTGTTAAGTCAGGAAACAGGCGAGACCCGCGCCCGCAGTTGCGACGGCCGAAAGGCCGGCACACTGCGGGGACTGCCGGGGAAACCCGGAGGAAGGTGCGGGCGACGGCAGGTATGCATGCCCCGAATGCCCCGGGCTACACGCGCGCATCAATGGGCGGGACAGGGGGCCGCGACCCCGAAAGGGGGAGCAAATCCCCAAACCCGCTCTCAGTCCAGATCGAGGGCTGCAACTCGCCCTCGTGACGGCGGAATCTCTAGTAGTCGGACGTCACCAGCGTCCGGCGAATACGTCCCTGCTCCTTGCACTCACCGCCCGTCAAGCCACCCGAGCTGGGGCCTAGCGAGGCCGTGGGGGGTTCGCCCCCCACGGTCGAGCTAGGCCCCGGCGAGGGGGGCTAAGTCGACACAAGGTAGCCGTAGGGGAACCTGCGGCTGGATCACCTCCT
>Nitrosomonas_europaea_ATCC_19718
AAACTGAAGAGTTTGATCCTGGCTCAGATTGAACGCTGGCGGCATGCTTTACACATGCAAGTCGAACGGCAGCGGGGGCTTCGGCCTGCCGGCGAGTGGCGAACGGGTGAGTAATACATCGGAACGTGTCCTTAAGTGGGGAATAACGCATCGAAAGATGTGCTAATACCGCATATCTCTGAGGAGAAAAGCAGGGGATCGCAAGACCTTGCGCTAAAGGAGCGGCCGATGTCTGATTAGCTAGTTGGTGGGGTAAAGGCTTACCAAGGCAACGATCAGTAGTTGGTCTGAGAGGACGGCCAACCACACTGGGACTGAGACACGGCCCAGACTCCTACGGGAGGCAGCAGTGGGGAATTTTGGACAATGGGCGAAAGCCTGATCCAGCCATGCCGCGTGAGTGAAGAAGGCCTTCGGGTTGTAAAGCTCTTTTAGTCGGAAAGAAAGAGTTGCAATGAATAATTGTGATTTATGACGGTACCGACAGAAAAAGCACCGGCTAACTACGTGCCAGCAGCCGCGGTAATACGTAGGGTGCGAGCGTTAATCGGAATTACTGGGCGTAAAGGGTGCGCAGGCGGTCTTGCAAGTCAGATGTGAAAGCCCCGGGCTTAACCTGGGAATTGCGTTTGAAACTACAAGGCTAGAGTGCAGCAGAGGGGAGTGGAATTCCATGTGTAGCAGTGAAATGCGTAGAGATGTGGAAGAACACCGATGGCGAAGGCAGCTCCCTGGGTTGACACTGACGCTCATGCACGAAAGCGTGGGGAGCAAACAGGATTAGATACCCTGGTAGTCCACGCCCTAAACGATGTCAACTAGTTGTCGGATCTAATTAAGGATTTGGTAACGTAGCTAACGCGTGAAGTTGACCGCCTGGGGAGTACGGTCGCAAGATTAAAACTCAAAGGAATTGACGGGGACCCGCACAAGCGGTGGATTATGTGGATTAATTCGATGCAACGCGAAAAACCTTACCTACCCTTGACATGCTTGGAATCTAATGGAGACATAAGAGTACCCGAAAGGGAGCCAAGACACAGGTGCTGCATGGCTGTCGTCAGCTCGTGTCGTGAGATGTTGGGTTAAGTCCCGCAACGAGCGCAACCCTTGTCACTAATTGCTATCATTTTTAATGAGCACTTTAGTGAGACTGCCGGTGACAAACCGGAGGAAGGTGGGGATGACGTCAAGTCCTCATGGCCCTTATGGGTAGGGCTTCACACGTAATACAATGGCGTGTACAGAGGGTTGCCAACCCGCGAGGGGGAGCCAATCTCAGAAAGCACGTCGTAGTCCGGATCGGAGTCTGCAACTCGACTCCGTGAAGTCGGAATCGCTAGTAATCGCGGATCAGCATGCCGCGGTGAATACGTTCCCGGGTCTTGTACACACCGCCCGTCACACCATGGGAGTGGTTTTCACCAGAAGCAGGTAGCTTAACCGTAAGGAGGGCGCTTGCCACGGTGGGGGTCATGACTGGGGTGAAGTCGTAACAAGGTAGCCGTAGGGGAACCTGCGGCTGGATCACCTCCTTTC
>Nostoc_sp._PCC_7120
GATCTAGCTTCAGGTCGGGGACAACCACTGGAAACGGTGGCTAATACCGGATGTGCCGAAAGGTGAAAGATTTATTGCCTGAAGATGAGCTCGCGTCTGATTAGCTAGTTGGTGTGGTAAGAGCGCACCAAGGCGACGATCAGTAGCTGGTCTGAGAGGATGATCAGCCACACTGGGACTGAGACACGGCCCAGACTCCTACGGGAGGCAGCAGTGGGGAATTTTCCGCAATGGGCGAAAGCCTGACGGAGCAATACCGCGTGAGGGAGGAAGGCTCTTGGGTTGTAAACCTCTTTTCTCAGGGAATAAAAAAATGAAGGTACCTGAGGAATAAGCATCGGCTAACTCCGTGCCAGCAGCCGCGGTAATACGGAGGATGCAAGCGTTATCCGGAATGATTGGGCGTAAAGCGTCCGCAGGTGGCACTGTAAGTCTGCTGTTAAAGAGCAAGGCTCAACCTTGTAAAGGCAGTGGAAACTACAGAGCTAGAGTACGTTCGGGGCAGAGGGAATTCCTGGTGTAGCGGTGAAATGCGTAGAGATCAGGAAGAACACCGGTGGCGAAAGCGCTCTGCTAGGCCGTAACTGACACTGAGGGACGAAAGCTAGGGGAGCGAATGGGATTAGATACCCCAGTAGTCCTAGCCGTAAACGATGGATACTAGGCGTGGCTTGTATCGACCCGAGCCGTGCCGGAGCCAACGCGTTAAGTATCCCGCCTGGGGAGTACGCACGCAAGTGTGAAACTCAAAGGAATTGACGGGGGCCCGCACAAGCGGTGGAGTATGTGGTTTAATTCGATGCAACGCGAAGAACCTTACCAAGACTTGACATGTCGCGAATCTTCTTGAAAGGGAAGAGTGCCTTAGGGAGCGCGAACACAGGTGGTGCATGGCTGTCGTCAGCTCGTGTCGTGAGATGTTGGGTTAAGTCCCGCAACGAGCGCAACCCTCGTTTTTAGTTGCCAGCATTAAGTTGGGCACTCTAGAGAGACTGCCGGTGACAAACCGGAGGAAGGTGGGGATGACGTCAAGTCAGCATGCCCCTTACGTCTTGGGCTACACACGTACTACAATGCTACGGACAGAGGGCAGCAAGCTAGCGATAGCAAGCAAATCCCGTAAACCGTAGCTCAGTTCAGATCGCAGGCTGCAACTCGCCTGCGTGAAGGAGGAATCGCTAGTAATTGCAGGTCAGCATACTGCAGTGAATTCGTTCCCGGGCCTTGTACACACCGCCCGTCACACCATGGAAGCTGGCAACGCCCGAAGTCATTACTCCAACTTTTAGGAGAGGAGGATGCCTAAGGCAGTGCTGGTGACTGGGGTGAAGTCGTAACAAGGTAGCCGTACCGGAAGGTGTGGCTGGATCACCTCCTT
>Nostoc_sp._PCC_7120
TCAGGTGGTTAGAGCGCACCCCTGATAAGGGTGAGGTCCCTGGTTCGAGTCCAGGATGGCCCACCTGAAGCAAGTCAAAAGTTAAAAGACAAAAGTCAAAAGTAGTTATTTACTTTTGAATTTTGGATTTTGAATTTTGAATTGTATTTGGGGGTTTAGCTCAGTTGGTAGAGCGCCTGCTTTGCAAGCAGGATGTCAGCGGTTCGAGTCCGCTAACCTCCACATGAAAAGGCAAGCCAAGAAAGAGGAAAAATTCAGCAACTAACGGGAGTTAGACTGCTGGGTAGTACCTAGCCAGAACCTTGAAAACTGCATAAAAACGCGATTAGATTAGCAGGCAGACACAGACAAACTGTGAATGCAGGATAAAACCAATGGAATTGTGGTCAAGCTAATAAGGGCTAATGGTGGATACCTAGGCA
>Nostoc_sp._PCC_7120
TGCTTAACACATGCAAGTCGAACGGTCTCTTCGGAGATAGTGGCGGACGGGTGAGTAACGCGTGAGAATCTAGCTTCAGGTCGGGGACAACCACTGGAAACGTGGCTAATACCGGATGTGCCGAAAGGTGAAAGATTTATTGCCTGAAGATGAGCTCGCGTCTGATTAGCTAGTTGGTGTGGTAAGGCGCACCAAGGCGACGATCAGTAGCTGGTCTGAGAGGATGATCAGCCACACTGGGACTGAGACACGGCCCAGACTCCTACGGGAGGCAGCAGTGGGGAATTTTCCGCAATGGGCGAAAGCTGACGGAGCAATACCGCGTGAGGGAGGAAGGCTCTTGGGTTGTAAACCTCTTTTCTCAGGGAATAAAATGAAGGTACCTGAGGAATAAGCATCGGCTAACTCCGTGCCAGCAGCCGCGGTAATACGGAGGATGCAAGCGTTATCCGGAATGATTGGGCGTAAAGCGTCCGCAGGTGGCACTGTAAGTCTGCTGTTAAAGAGCAAGGCTCAACCTTGTAAAGGCAGTGGAAACTACAGAGCTAGAGTACGTTCGGGGCAGAGGGAATTCCTGGTGTAGCGGTGAAATGCGTAGAGATCAGGAAGAACACCGGTGGCGAAAGCGCTCTGCTAGGCCGTAACTGACACTGAGGGACGAAAGCTAGGGGAGCGAATGGGATTAGATACCCCAGTAGTCCTAGCCGTAAACGATGGATACTAGGCGTGGCTTGTATCGACCCGAGCCGTGCCGGAGCCAACGCGTTAAGTATCCCGCCTGGGGAGTACGCACGCAAGTGTGAAACTCAAAGGAATTGACGGGGGCCCGCACAAGCGGTGGAGTATGTGGTTTAATTCGATGCAACGCGAAGAACCTTACCAAGACTTGACATGTCGCGAATCTTCTTGAAAGGGAAGAGTGCCTTAGGGAGCGCGAACACAGGTGGTGCATGGCTGTCGTCAGCTCGTGTCGTGAGATGTTGGGTAAGTCCCGCAACGAGCGCAACCCTCGTTTTTAGTTGCCAGCATTAAGTTGGGCACTCTAGAGAGACTGCCGGTGACAAACCGGAGGAAGGTGGGGATGACGTCAAGTCAGCATGCCCCTTACGTCTTGGGCTACACACGTACTACAATGCTACGGACAGAGGGCAGCAAGCTAGCGATAGCAAGCAAATCCCGTAAACCGTAGCTCAGTTCAGATCGCAGGCTGCAACCGCCTGCGTGAAGGAGGAATCGCTAGTAATTGCAGGTCAGCATACTGCAGTGAATTCGTTCCCGGGCCTTGTACACACCGCCCGTCACACCATGGAAGCTGGCAACGCCCGAAGTCATTACTCCAACTTTTAGGAGGAGGATGCCTAAGGCAGTG
>Nostoc_sp._PCC_7120
GATAGATTCGTCGACACAGAGTTTGATCCTGGCTCAGGCTAATTCCCAACAAAGATTTTGATCCTGGAAAGGCTTGTTCAAAAACAGAGTCGGGCCGGGGACCCTCTCAGTAAACGGTGGATAATACCGGATGTGCCGAAAGGTGAAAGATTTATTGCCTGAAGATGAGCTCGCGTCTGATTAGCTAGTTGGTGTGGTAAGAGCGCACCAAGGCGACGATCAGTAGCTGGTCTGAAAGGATGATCAGCCACACGGGGACTGAGACACGGCCCAGACTCCTACGGGAGGCAGCAGTGGGAAATTTTCCGCAATGGGCAAAAGCCTGACGGAGCAATACCGTTTGAGGGAGGAAGGCTCTTGGGTTGTAAACCTCTTTTCTCAGGGAATAAAAAAATGAAGGTACCTGAGGAATAACCATCGGCTAACTCCGTGCCAGCAGCCGCGGTAATACGGAGGATGCAAGCGTTATCCCGCACCATTGGGCGTAAAGCGTCCGCAGGTGGCACTGTAATTCTGCTGTTAAAGAGCAAGGCTCAACCTTGTAAAGGCAGTGGAAACTACAAAGCTAGATTACTCTCGGGGCAGAGGGAATTCCTGGTTGTAGCGGTGAAATGCGTAGAGATCAGGAAAAACACCGGTGGCTAAAACGCTCTGCAAGGCCATAACTGACCACTGAGGGTCAAAAGCTAGGGGAACGAATTGGTATTA
>Nostoc_sp._PCC_7120
AGGATGAACGCTGGCGGTATGCTTAACACATGCAAGTCGAACGGTCTCTTCGGACATAGTGGCGGACGGGTGAGTAACGCGTGAGAATCTAGCTTCAGGTCGGGGACAACCACTGGAAACGGTGGCTAATACCGGATGTGCCGAAAGGTGAAAGACTTACTGCCTGAAGATGAGCTCGCGTCTGATTAGCTAGTTGGTGGGGTAAGAGCCCACCAAGGCGACGATCAGTAGCTGGTCTGAGAGGATGATCAGCCACACTGGGACTGAGACACGGCCCAGACTCCTACGGGAGGCAGCAGTGGGGAATTTTCCGCAATGGGCGAAAGCCTGACGGAGCAATACCGCGTGAGGGAGGAAGGCTCTTGGGTTGTAAACCTCTTTTCTCAGGGAAGAACACAATGACGGTACCTGAGGAATCAGCATCGGCTAACTCCGTGCCAGCAGCCGCGGTAATACGGAGGATGCAAGCGTTATCCGGAATGATTGGGCGTAAAGCGTCCGCAGGTGGCCTTGTAAGTCTGCTGTCAAAGAGCGAAGCTCAACTTCGTAAAGGCAGTGGAAACTACACGGCTAGAGTGCGTTCGGGGCAGAGGGAATTCCTGGTGTAGCGGTGAAATGCGTAGAGATCAGGAAGAACACCGGTGGCGAAGGCGCTCTGCTAGGCCGCAACTGACACTGAGGGACGAAAGCTAGGGGAGCGAATGGGATTAGATACCCCAGTAGTCCTAGCTGTAAACGATGGATACTAGGCGTGGCTTGTATCGACCCGAGCCGTGCCGTAGCTAACGCGTTAAGTATCCCGCCTGGGGAGTACGCACGCAAGTGTGAAACTCAAAGGAATTGACGGGGGCCCGCACAAGCGGTGGAGTATGTGGTTTAATTCGATGCAACGCGAAGAACCTTACCAAGGCTTGACATGTCGCGAATCTGATTGAAAGGTCAGAGTGCCTTCGGGAGCGCGAACACAGGTGGTGCATGGCTGTCGTCAGCTCGTGTCGTGAGATGTTGGGTTAAGTCCCGCAACGAGCGCAACCCTCGTTTTTAGTTGCCAGCATTAAGTTGGGCACTCTAGAGAGACTGCCGGTGACAAACCGGAGGAAGGTGGGGATGACGTCAAGTCAGCATGCCCCTTACGCCTTGGGCTACACACGTACTACAATGCTACGGACAGAGGGCAGCAAGCTAGCGATAGCAAGCTAATCCCATAAACCGTGGCTCAGTTCAGATCGAAGGCTGCAACTCGCCTTCGTGAAGGAGGAATCGCTAGTAATTGCAGGTCAGCATACTGCAGTGAATTCGTTCCCGGGCCTTGTACACACCGCCCGTCACACCATGGAAGCTGGCAACGCCCGAAGTCATTACTCCAACCATTCGTGGGGGAGGATGCCTAAGGCAGTGCTGGTGACTGGGGTGAAGTCGTAACAAGGTAGCCGTACCGGAAGGT
>Nostoc_sp._PCC_7120
AAAACGGAGAGTTTGATCCTGGCTCAGGATGAACGCTGGCGGTATGCTTAACACATGCAAGTCGAACGGTCTCTTCGGAGATAGTGGCGGACGGGTGAGTAACGCGTGAGAATCTAGCTTCAGGTCGGGGACAACCACTGGAAACGGTGGCTAATACCGGATGTGCCGAAAGGTGAAAGATTTATTGCCTGAAGATGAGCTCGCGTCTGATTAGCTAGTTGGTGTGGTAAGAGCGCACCAAGGCGACGATCAGTAGCTGGTCTGAGAGGATGATCAGCCACACTGGGACTGAGACACGGCCCAGACTCCTACGGGAGGCAGCAGTGGGGAATTTTCCGCAATGGGCGAAAGCCTGACGGAGCAATACCGCGTGAGGGAGGAAGGCTCTTGGGTTGTAAACCTCTTTTCTCAGGGAATAAAAAAATGAAGGTACCTGAGGAATAAGCATCGGCTAACTCCGTGCCAGCAGCCGCGGTAATACGGAGGATGCAAGCGTTATCCGGAATGATTGGGCGTAAAGCGTCCGCAGGTGGCACTGTAAGTCTGCTGTTAAAGAGCAAGGCTCAACCTTGTAAAGGCAGTGGAAACTACAGAGCTAGAGTACGTTCGGGGCAGAGGGAATTCCTGGTGTAGCGGTGAAATGCGTAGAGATCAGGAAGAACACCGGTGGCGAAAGCGCTCTGCTAGGCCGTAACTGACACTGAGGGACGAAAGCTAGGGGAGCGAATGGGATTAGATACCCCAGTAGTCCTAGCCGTAAACGATGGATACTAGGCGTGGCTTGTATCGACCCGAGCCGTGCCGGAGCCAACGCGTTAAGTATCCCGCCTGGGGAGTACGCACGCAAGTGTGAAACTCAAAGGAATTGACGGGGGCCCGCACAAGCGGTGGAGTATGTGGTTTAATTCGATGCAACGCGAAGAACCTTACCAAGACTTGACATGTCGCGAATCTTCTTGAAAGGGAAGAGTGCCTTAGGGAGCGCGAACACAGGTGGTGCATGGCTGTCGTCAGCTCGTGTCGTGAGATGTTGGGTTAAGTCCCGCAACGAGCGCAACCCTCGTTTTTAGTTGCCAGCATTAAGTTGGGCACTCTAGAGAGACTGCCGGTGACAAACCGGAGGAAGGTGGGGATGACGTCAAGTCAGCATGCCCCTTACGTCTTGGGCTACACACGTACTACAATGCTACGGACAGAGGGCAGCAAGCTAGCGATAGCAAGCAAATCCCGTAAACCGTAGCTCAGTTCAGATCGCAGGCTGCAACTCGCCTGCGTGAAGGAGGAATCGCTAGTAATTGCAGGTCAGCATACTGCAGTGAATTCGTTCCCGGGCCTTGTACACACCGCCCGTCACACCATGGAAGCTGGCAACGCCCGAAGTCATTACTCCAACTTTTAGGAGAGGAGGATGCCTAAGGCAGTGCTGGTGACTGGGGTGAAGTCGTAACAAGGTAGCCGTACCGGAAGGTGTGGCTGGATCACCTCCTTT
>Pelodictyon_phaeoclathratiforme_BU-1
TAGTTGGTAAGGTAACGGCTTACCAAGCCTGCGACGGGTAGCTGGTCTGAGAGGATGATCAGCCACATTGGAACTGAGACACGGTCCAGACTCCTACGGGAGGCAGCAGTGAGGAATATTGCGCAATGGGCGAAAGCCTGACGCAGCAACGCCGCGTGGATGATGAAGTTCTTCGGAATGTAAAGTCCTTTTGTAGAGGAAGAATATCCCGGTTTACCGGGACTGACGGTACTCTGCGAATAAGCCACGGCTAACTCTGTGCCAGCAGCCGCGGTGATACAGGGGTGGCAAGCGTTGTCCGGATTTACTGGGTGTAAAGGGTGCGCAGGCGGGCCGATAAGTCGGGGGTTAAATCCATGTGCTTAACACATGCATGGCTTCCGATACTGTCGGCCTAGAGTCTCGAAGAGGAAGATGGAATTTCCGGTGTAACGGTGGAATGTGTAGATATCGGAAAGAACACCAGTGGCGAAGGCAGTCTTCTGGTCGAGCACTGACGCTCAGGCACGAAAGCGTGGGGAGCAAACAGGATTAGATACCCTGGTAGTCCACGCCGTAAACGATGAATACTAGATGTTGGTCATATTGATCAGTGTCGCAGCTAACGCGTTAAGTATTCCACCTGGGAAGTACGCCCGCAAGGGTGAAACTCAAAGGAATTGACGGGGGCCCGCACAAGCGGTGGATCATGTGGTTTAATTCGATGCAACGCGAAGAACCTTACCTGGGCTTGATATGGCGACTAAACTCATTGAAAGATGAGGTGCTTCGGCGAGTCGTCACAGGTGCTGCATGGCTGTCGTCAGCTCGTGTCGTGAGATGTTGGGTTAAGTCCCGCAACGAGCGCAACCCCTACAATTAGTTACTAACAGGTTAAGCTGAGGACTCTAATTGAACTGCCTACGCAAGTAGTGAGGAAGGAGGGGATGACGTCAAGTCCTCATGGCCCTTACGCCCAGGGCCACACACGTGATACAATGGTAGCTACAGAGGGCAAAGCCGCGAGGCAGAGTTAATCCCTTAAAAGCTATCTCAGTCCGGATCGGAGTCTGCAACTCGACTCCGTGAAGTTGGAATCGCTAGTAATCGCAGATCAGCATGCTGCGGTGAATGTGTTCCCGGGCCTTGTACACACCGCCCGTCA
>Pelodictyon_phaeoclathratiforme_BU-1
AGAGTTTGATCCTGGCTCAGGACGAACGCTGGCGGCGTGCCTAACACATGCAAGTCAAAGGAAAGCAGCTTCGGCTGGGAGTACTTGGCGCAAGGGTGAGTAACGTATAGGTAATCTGCCCTTTGGACTGGAATAACCCCGAGAAATCGGGGACAATACCAGATGAAGCAGCGACAATCGCATGGTTGTTCTGCCAAAGATTTATCGCCAAAGGATGAACCTATATCCCATCAGGTAGTTGGTAAGGTAACGGCTTACCAAGCCTACGACGGGTAGCTGGTCTGAGAGGATGATCAGCCACATTGGAACTGAGACACGGTCCAGACTCCTACGGGAGGCAGCAGTGAGGAATATTGCGCAATGGGCGAAAGCCTGACGCAGCAACGCCGCGTGGATGATGAAGTTCTTCGGAATGTAAAGTCCTTTTGTAGAGGAAGAATATCCCGGTTTACCGGGACTGACGGTACTCTGCGAATAAGCCACGGCTAACTCTGTGCCAGCAGCCGCGGTGATACAGGGGTGGCAAGCGTTGTCCGGATTTACTGGGTGTAAAGGGTGCGCAGGCGGGCCGATAAGTCGGGGGTTAAATCCATGTGCTTAACACATGCATGGCTTCCGATACTGTCGGCCTAGAGTCTCGAAGAGGAAGATGGAATTTCCGGTGTAACGGTGGAATGTGTAGATATCGGAAAGAACACCAGTGGCGAAGGCAGTCTTCTGGTCGAGCACTGACGCTCAGGCACGAAAGCGTGGGGAGCAAACAGGATTAGATACCCTGGTAGTCCACGCCGTAAACGATGAATACTAGATGTTGGTCATATTGATCAGTGTCGCAGCTAACGCGTTAAGTATTCCACCTGGGAAGTACGCCCGCAAGGGTGAAACTCAAAGGAATTGACGGGGGCCCGCACAAGCGGTGGATCATGTGGTTTAATTCGATGCAACGCGAAGAACCTTACCTGGGCTTGATATGGCGACTAAACTCATTGAAAGATGAGGTGCTTCGGCGAGTCGTCACAGGTGCTGCATGGCTGTCGTCAGCTCGTGTCGTGAGATGTTGGGTTAAGTCCCGCAACGAGCGCAACCCCTACAATTAGTTACTAACAGGTTAAGCTGAGGACTCTAATTGAACTGCCTACGCAAGTAGTGAGGAAGGAGGGGATGACGTCAAGTCCTCATGGCCCTTACGCCCAGGGCCACACACGTGATACAATGGTAGCTACAGAGGGCAAAGCCGCGAGGCAGAGTTAATCCCTTAAAAGCTATCTCAGTCCGGATCGGAGTCTGCAACTCGACTCCGTGAAGTTGGAATCGCTAGTAATCGCAGATCAGCATGCTGCGGTGAATGTGTTCCCGGGCCTTGTACACACCGCCCGTCAAGTCATGGAAGTCAGGAGTACCCAAAGACACTCGCGTGTTTAAGGTAAGACTGGTAACTGGGACTAAGTCGTAACAAGGTAGCCGTACCGGAAGGTGCGGCTGGATCACCTCCTTT
>Pelodictyon_phaeoclathratiforme_BU-1
AGAGTTTGATCCTGGCTCAGGACGAACGCTGGCGGCGTGCCTAACACATGCAAGTCAAAGGAAAGCAGCTTCGGCTGGGAGTACTTGGCGCAAGGGTGAGTAACGTATAGGTAATCTGCCCTTTGGACTGGAATAACCCCGAGAAATCGGGGACAATACCAGATGAAGCAGCGACAATCGCATGGTTGTTCTGCCAAAGATTTATCGCCAAAGGATGAACCTATATCCCATCAGGTAGTTGGTAAGGTAACGGCTTACCAAGCCTACGACGGGTAGCTGGTCTGAGAGGATGATCAGCCACATTGGAACTGAGACACGGTCCAGACTCCTACGGGAGGCAGCAGTGAGGAATATTGCGCAATGGGCGAAAGCCTGACGCAGCAACGCCGCGTGGATGATGAAGTTCTTCGGAATGTAAAGTCCTTTTGTAGAGGAAGAATATCCCGGTTTACCGGGACTGACGGTACTCTGCGAATAAGCCACGGCTAACTCTGTGCCAGCAGCCGCGGTGATACAGGGGTGGCAAGCGTTGTCCGGATTTACTGGGTGTAAAGGGTGCGCAGGCGGGCCGATAAGTCGGGGGTTAAATCCATGTGCTTAACACATGCATGGCTTCCGATACTGTCGGCCTAGAGTCTCGAAGAGGAAGATGGAATTTCCGGTGTAACGGTGGAATGTGTAGATATCGGAAAGAACACCAGTGGCGAAGGCAGTCTTCTGGTCGAGCACTGACGCTCAGGCACGAAAGCGTGGGGAGCAAACAGGATTAGATACCCTGGTAGTCCACGCCGTAAACGATGAATACTAGATGTTGGTCATATTGATCAGTGTCGCAGCTAACGCGTTAAGTATTCCACCTGGGAAGTACGCCCGCAAGGGTGAAACTCAAAGGAATTGACGGGGGCCCGCACAAGCGGTGGATCATGTGGTTTAATTCGATGCAACGCGAAGAACCTTACCTGGGCTTGATATGGCGACTAAACTCATTGAAAGATGAGGTGCTTCGGCGAGTCGTCACAGGTGCTGCATGGCTGTCGTCAGCTCGTGTCGTGAGATGTTGGGTTAAGTCCCGCAACGAGCGCAACCCCTACAATTAGTTACTAACAGGTTAAGCTGAGGACTCTAATTGAACTGCCTACGCAAGTAGTGAGGAAGGAGGGGATGACGTCAAGTCCTCATGGCCCTTACGCCCAGGGCCACACACGTGATACAATGGTAGCTACAGAGGGCAAAGCCGCGAGGCAGAGTTAATCCCTTAAAAGCTATCTCAGTCCGGATCGGAGTCTGCAACTCGACTCCGTGAAGTTGGAATCGCTAGTAATCGCAGATCAGCATGCTGCGGTGAATGTGTTCCCGGGCCTTGTACACACCGCCCGTCAAGTCATGGAAGTCAGGAGTACCCAAAGACGCTCGCGCGTTTAAGGTAAGACTGGTAACTGGGACTAAGTCGTAACAAGGTAGCCGTACCGGAAGGTGCGGCTGGATCACCTCCTTT
>Pelodictyon_phaeoclathratiforme_BU-1
AGAGTTTGATCCTGGCTCAGGACGAACGCTGGCGGCGTGCCTAACACATGCAAGTCAAAGGAAAGCAGCTTCGGCTGGGAGTACTTGGCGCAAGGGTGAGTAACGTATAGGTAATCTGCCCTTTGGACTGGAATAACCCCGAGAAATCGGGGACAATACCAGATGAAGCAGCGACAATCGCATGGTTGTTCTGCCAAAGATTTATCGCCAAAGGATGAACCTATATCCCATCAGGTAGTTGGTAAGGTAACGGCTTACCAAGCCTACGACGGGTAGCTGGTCTGAGAGGATGATCAGCCACATTGGAACTGAGACACGGTCCAGACTCCTACGGGAGGCAGCAGTGAGGAATATTGCGCAATGGGCGAAAGCCTGACGCAGCAACGCCGCGTGGATGATGAAGTTCTTCGGAATGTAAAGTCCTTTTGTAGAGGAAGAATATCCCGGTTTACCGGGACTGACGGTACTCTGCGAATAAGCCACGGCTAACTCTGTGCCAGCAGCCGCGGTGATACAGGGGTGGCAAGCGTTGTCCGGATTTACTGGGTGTAAAGGGTGCGCAGGCGGGCCGATAAGTCGGGGGTTAAATCCATGTGCTTAACACATGCATGGCTTCCGATACTGTCGGCCTAGAGTCTCGAAGAGGAAGATGGAATTTCCGGTGTAACGGTGGAATGTGTAGATATCGGAAAGAACACCAGTGGCGAAGGCAGTCTTCTGGTCGAGCACTGACGCTCAGGCACGAAAGCGTGGGGAGCAAACAGGATTAGATACCCTGGTAGTCCACGCCGTAAACGATGAATACTAGATGTTGGTCATATTGATCAGTGTCGCAGCTAACGCGTTAAGTATTCCACCTGGGAAGTACGCCCGCAAGGGTGAAACTCAAAGGAATTGACGGGGGCCCGCACAAGCGGTGGATCATGTGGTTTAATTCGATGCAACGCGAAGAACCTTACCTGGGCTTGATATGGCGACTAAACTCATTGAAAGATGAGGTGCTTCGGCGAGTCGTCACAGGTGCTGCATGGCTGTCGTCAGCTCGTGTCGTGAGATGTTGGGTTAAGTCCCGCAACGAGCGCAACCCCTACAATTAGTTACTAACAGGTTAAGCTGAGGACTCTAATTGAACTGCCTACGCAAGTAGTGAGGAAGGAGGGGATGACGTCAAGTCCTCATGGCCCTTACGCCCAGGGCCACACACGTGATACAATGGTAGCTACAGAGGGCAAAGCCGCGAGGCAGAGTTAATCCCTTAAAAGCTATCTCAGTCCGGATCGGAGTCTGCAACTCGACTCCGTGAAGTTGGAATCGCTAGTAATCGCAGATCAGCACGCTGCGGTGAATGTGTTCCCGGGCCTTGTACACACCGCCCGTCAAGTCATGGAAGTCAGGAGTACCCAAAGACGCTCGCGCGTTTAAGGTAAGACTGGTAACTGGGACTAAGTCGTAACAAGGTAGCCGTACCGGAAGGTGCGGCTGGATCACCTCCTTT
>Pelodictyon_phaeoclathratiforme_BU-1
TTGTCCGGATTTACTGGGTGTAAAGGGTGCGCAGGCGGGCCGATAAGTCGGGGGTTAAATCCATGTGCTTAACACATGCATGGCTTCCGATACTGTCGGCCTAGAGTCTCGAAGAGGAAGATGGAATTTCCGGTGTAACGGTGGAATGTGTAGATATCGGAAAGAACACCAGTGGCGAAGGCAGTCTTCTGGTCGAGCACTGACGCTCAGGCACGAAAGCGTGGGGAGCAAACAGGATTAGATACCCTGGTAGTCCACGCCGTAAACGATGAATACTAGATGTTGGTCATATTGATCAGTGTCGCAGCTAACGCGTTAAGTATTCCACCTGGGAAGTACGCCCGCAAGGTGGGTGAAACTCAAAGGAATTGACGGGGGCCCGCACAAGCGGTGGATCATGTGGTTTAATTCGATGCAACGCGAAGAACCTTACCTGGGCTTGATATGGCGACTAAACTCATTGAAAGATGAGGTGCTTCGGCGAGTCGTCACAGGTGCTGCATGGCTGTCGTCAGCTCGTGTCGTGAGATGTTGGGTTAAGTCCCGCAACGAGCGCAACCCCTACAATTAGTTACTAACAGGTTAAGCTGAGGACTCTAATTGAACTGCCTACGCAAGTAGTGAGGAAGGAGGGGATGACGTCAAGTCCTCATGGCCCTTACGCCCAGGGCCACACACGTGATACAATGGTAGCTACAGAGGGCAAAGCCGCGAGGCAGAGTTAATCCCTTAAAAGCTATCTCAGTCCGGATCGGAGTCTGCAACTCGCCTCCGTGAAGTTGGAATCGCTAGTAATCGCAGATCAGCATGCTGCGGTGAATGTGTGTCCC
>Persephonella_marina_EX-H1
AGCTAGTTGGTGAGGTAACGGCTCACCAAGGCTACGACGGGTAGCCGGCCTGAGAGGGTGGCCGGCCACAGTGGGACTGAGACACGGCCCGCACCCCTACGGGGGGCAGCAGTGGGGAATATTGGGCAATGGCCGAAAGGCTGACCCAGCGACGCCGCGTGGTGGAAGAAGCCCTTCGGGGTGTAAACACCTGTCAGGGGGGAAGATGATGACGGTACCCCCAGAGGAAGGGACGGCTAACTACGTGCCAGCAGCCGCGGTAATACGTAGGTCCCGAACGTTGCGCGAAATTACTGGGCGTAAAGGGTCCGTAGGCGGTCTGGTAAGTGGAAGGTGAAAGCCCACGGCTCAACCGTGGAATTGCCTTCCAAACTGCTGGACTTGAGGGCGGAAGAGGTCGGCGGAATTCCCGGTGTAGCGGTGAAATGCGTAGATATCGGGAGGAACACCGGTGGCGAAGGCGGCCGACTGGGACGCACCTGACGCTGAGGGACGAAAGCCAGGGGAGCGAACCGGATTAGATACCCGGGTAGTCCTGGCCGTAAACGATGGGTGCTAGATGTGGGCGGGGATATCCCGTCCGTGTCGTAAGCTAACGCGTTAAGCACCCCGCCTGGGGAGTACGGGCGCAAGCCTGAAACTCAAAGGAATTGACGGGGACCCGCACAACCGGTGGAGCGTCTGGTTTAATTCGATGCTAACCGAAAAACCTCACCAGGGCTTGACATGCGGTGTGTCGTGCCCGAAAGGGTGCTAGGTTACTCTTCGGAGTAACCGCGCCGCACAGGTGGTGCATGGCCGTCGTCAGCTCGTGTCGTGAGATGTTGGGTTAAGTCCCGCAACGAGCGCAACCCTTGCCCTGTGTTACCAGCGGGTGAAGCCGGGTACTCACAGGGGACTGCCGGCGATAAGTCGGAGGAAGGAGGGGATGACGTCAGGTCAGTATGCCCTTTATGCCCTGGGCTACACAGGCGCTACAGTGGCAGGGACAAAGGGAAGCGAAGCCGCAAGGTGGAGCAAATCCCAAAAACCCTGTCGTGGTGCGGATTGGGGGTTGCAACTCACCCCCATGAAGGCGGAATCGGTAGTAATGGCGAATCAGCAATGTCGCCGTGAATACGTTCCCGGGTCTTGTACACACCGCCCGTCACGCCACGGGAGTTGGGTCCATCGGAAGTCCCCGGGCTAACCGTCTTCGGACGGAGGCAGGGGCCGATGATGGGCCTGGCGACTGGGGCGAAGTCGTAACAAGGTAGCCGTAGGGGAACCTGCGGCTGGATCACCTCCTT
>Porphyromonas_gingivalis_ATCC_33277
ATGGAGAGTTTGATCCTTGCTCAGGATGAACGCTAGCGATAGGCATAACACATGCAAGTCGAGGGGCAGCATGATCTTAGCTTGCTAAGGTTGATGGCGACCGGCGCACGGGTGCGTAACGCGTATGCAACTTGCCTTACAGAGGGGGATAACCCGTTGAAAGACGGACTAAAACCGCATACACTTGTATTATTGCATGATATTACAAGGAAATATTTATAGCTGTAAGATAGGCATGCGTCCCATTAGCTAGTTGGTGAGGTAACGGCTCACCAAGGCGACGATGGGTAGGGGAACTGAGAGGTTTATCCCCCACACTGGTACTGAGACACGGACCAGACTCCTACGGGAGGCAGCAGTGAGGAATATTGGTCAATGGGCGAGAGCCTGAACCAGCCAAGTCGCGTGAAGGAAGACTGTCCTAAGGATTGTAAACTTCTTTTATACGGGAATAACGGGCGATACGAGTATTGCATTGAATGTACCGTAAGAATAAGCATCGGCTAACTCCGTGCCAGCAGCCGCGGTAATACGGAGGATGCGAGCGTTATCCGGATTTATTGGGTTTAAAGGGTGCGTAGGTTGTTCGGTAAGTCAGCGGTGAAACCTGAGCGCTCAACGTTCAGCCTGCCGTTGAAACTGCCGGGCTTGAGTTCAGCGGCGGCAGGCGGAATTCGTGGTGTAGCGGTGAAATGCATAGATATCACGAGGAACTCCGATTGCGAAGGCAGCTTGCCATACTGCGACTGACACTGAAGCACGAAGGCGTGGGTATCAAACAGGATTAGATACCCTGGTAGTCCACGCAGTAAACGATGATTACTAGGAGTTTGCGATATACCGTCAAGCTTCCACAGCGAAAGCGTTAAGTAATCCACCTGGGGAGTACGCCGGCAACGGTGAAACTCAAAGGAATTGACGGGGGCCCGCACAAGCGGAGGAACATGTGGTTTAATTCGATGATACGCGAGGAACCTTACCCGGGATTGAAATGTAGATGACTGATGGTGAAAACCGTCTTCCCTTCGGGGCTTCTATGTAGGTGCTGCATGGTTGTCGTCAGCTCGTGCCGTGAGGTGTCGGCTTAAGTGCCATAACGAGCGCAACCCACATCGGTAGTTGCTAACAGTTTTCGCTGAGGACTCTACCGAGACTGCCGTCGTAAGGCGTGAGGAAGGTGTGGATGACGTCAATTCAACACGGCCCTTACATCCGGGGCGACACACGTGTTACATTGGGAGGGACAATGGGCAGCTACCGGGCGACCGGATGCGAATCTCTAAACCCTTCCCCAGTTCGGATCGGAGTCTGCAACTCGACTCCGTGAAGCTGGATTCGCTAGTAATCGCGCATCAGCCATGGCGCGGTGAATACGTTCCCGGGCCTTGTACACACCGCCCGTCAAGCCATGGGAGTCGGGGGTACCTGAAGGGCGTAACCGCAAGGGGCGCACTAGGGTAATACCGGTGACT
>Porphyromonas_gingivalis_ATCC_33277
ACAGTGGAGAGTTTGATCCTGGCTCAGGATGAACGCTAGCGATAGGCTTAACACATGCAAGTCGAGGGGCAGCATGATCTTAGCTTGCTAAGGTTGATGGCGACCGGCGCACGGGTGCGTAACGCGTATGCAACTTGCCTTACAGAGGGGGATAACCCGTTGAAAGACGGACTAAAACCGCATACACTTGTATTATTGCATGATATTACAAGGAAATATTTATAGCTGTAAGATAGGCATGCGTCCCATTAGCTAGTTGGTGAGGTAACGGCTCACCAAGGCGACGATGGGTAGGGGAACTGAGAGGTTTATCCCCCACACTGGTACTGAGACACGGACCAGACTCCTACGGGAGGCAGCAGTGAGGAATATTGGTCAATGGGCGAGAGCCTGAACCAGCCAAGTCGCGTGAAGGAAGACTGTCCTAAGGATTGTAAACTTCTTTTATACGGGAATAACGGGCGATACGAGTATTGCATTGAATGTACCGTAAGAATAAGCATCGGCTAACTCCGTGCCAGCAGCCGCGGTAATACGGAGGATGCGAGCGTTATCCGGATTTATTGGGTTTAAAGGGTGCGTAGGTTGTTCGGTAAGTCAGCGGTGAAACCTGAGCGCTCAACGTTCAGCCTGCCGTTGAAACTGCCGGGCTTGAGTTCAGCGGCGGCAGGCGGAATTCGTGGTGTAGCGGTGAAATGCATAGATATCACGAGGAACTCCGATTGCGAAGGCAGCTTGCCATACTGCGACTGACACTGAAGCACGAAGGCGTGGGTATCAAACAGGATTAGATACCCTGGTAGTCCACGCAGTAAACGATGATTACTAGGAGTTTGCGATATACCGTCAAGCTTCCACAGCGAAAGCGTTAAGTAATCCACCTGGGGAGTACGCCGGCAACGGTGAAACTCAAAGGAATTGACGGGGGCCCGCACAAGCGGAGGAACATGTGGTTTAATTCGATGATACGCGAGGAACCTTACCCGGGATTGAAATGTAGATGACTGATGGTGAAAACCGTCTTCCCTTCGGGGCTTCTATGTAGGTGCTGCATGGTTGTCGTCAGCTCGTGCCGTGAGGTGTCGGCTTAAGTGCCATAACGAGCGCAACCCACATCGGTAGTTGCTAACAGTTTTCGCTGAGGACTCTACCGAGACTGCCGTCGTAAGGCGTGAGGAAGGTGTGGATGACGTCAAATCAGCACGGCCCTTACATCCGGGGCGACACACGTGTTACAATGGGAGGGACAAAGGGCAGCTACCGGGCGACCGGATGCGAATCTCTAAACCCTTCCCCAGTTCGGATCGGAGTCTGCAACTCGACTCCGTGAAGCTGGATTCGCTAGTAATCGCGCATCAGCCATGGCGCGGTGAATACGTTCCCGGGCCTTGTACACACCGCCCGTCAAGCCATGGGAGTCGGGGGTACCTGAAGGGCGTAACCGCAAGGGGCGCACTAGGGTAATACCGGTGACT
>Porphyromonas_gingivalis_ATCC_33277
GGCTTGAGTTCAGCGGCGGCAGGCGGAATTCGTGGTGTAGCGGTGAAATGCATAGATATCACGAGGAACTCCGATTGCGAAGGCAGCTTGCCATACTGCGACTGACACTGAAGCACGAAGGCGTGGGTATCAAACAGGATTAGATACCCTGGTAGTCCACGCAGTAAACGATGATTACTAGGAGTTTGCGATATACCGTCAAGCTTCCACAGCGAAAGCGTTAAGTAATCCACCTGGGGAGTACGCCGGCAACGGTGAAACTCAAAGGAATTGACGGGGGCCCGCACAAGCGGAGGAACATGTGGTTTAATTCGATGATACGCGAGGAACCTTACCCGGGATTGAAATGTAGATGACTGATGGTGAAAACCGTCTTCCTTCGGGGCTTCTATGTAGGTGCTGCATGGTTGTCGTCAGCTCGTGCCGTGAGGTGTCGGCTTAAGTGCCATAACGAGCGCAACCCACATCGGTAGTTGCTAACAGTTTTCGCTGAGGACTCTACCGAGACTGCCGTCGTAAGGCGTGAGGAAGGTGTGGATGACGTCAAATCAGCACGGCCCTTACATCCGGGGCGACACACGTGTTACAATGGGAGGGACAAAGGGCAGCTACCGGGCGACCGGATGCGAATCTCTAAACCCTTCCCCAGTTCGGATCGGAGTCTGCAACTCGACTCCGTGAAGCTGGATTCGCTAGTAATCGCGCATCAGCCATGGCGCGGTGAATACGTTCCCGGGCCTTGTACACACCGCCCGTCAAGCCATGGGAGTCGGGGGTACCTGAAGGGCGTAACCGCAAGGGGCGCACTAGGGTAATACCGGTGACT
>Pyrobaculum_aerophilum_IM2
AAACCGGTTGATCCTGCCGGACCCGACCGCTATCGGGGTAGGGCTAAGCCATGCGAGTCGCGCGCCCGGGGGCGCCCGGGAGCGGCGCACGGCTCAGTAACACGTGCCTAACCTAACCTCGGGAGGGGGACACCCCCGGGAAACTGGGGTCAATCCCCCATAGGGGAAGGGCGCTGGAAGGCCCCTTCCCCGAAAGGGATGGCGGCCGATCCGCCGCCGTCCGCCCGAGGGTGGGGGCACGGCCCATCAGGTAGTTGGCGGGTTAAAGGCCCGCCAAGCCGAAGACGGGTAGGGGCGGTGAGAGCCGCGAGCCCCGAGATCGGCACTGAGACAAGGGCCGAGGCCCTACGGGGTGCAGCAGGCGCGAATACTCCGCAAATGGGGGAAGGCCGGCTCCTCATGACGGAGGAATTTAACCTAAATGAAGTCAAATATTCGAAATTTGACAAGAAACGTAACATCAGAGTGCCGGACAAGCCAACAGAACTTCTAGCAGAGGAGATAGCAATACACTTAGGAGACGGCTACCTTTTTTACGACGAAGAGGATAATAGCTATAGATACGGCGTTGGGCTTAATCCAAAAACCGAGGTTGAATACGCATACGCCGTAGCGGAGTTAATAGGGGAAGTATATGGTTATAAACCTCCGGTAAGAAAGGCGCGTATTGAGATAATGTCCCTAGCGATAGGGACGTTTAAACACAAAGTGCTCGGTTTTCCTATAGGCACCAGGACGGGAAACGAGAAGATGCCTCGGATAGGTTGGATATTACAAGATGAGAAATTCGCCACGGCGATCATAAGAGGGCTTTTAGATACCGAAGGATCGGTGAAAAAGATATCTAGGACTTTGGGGATTGTTGTGAAGCAGAGAAACAAGGATATCGCTATGTTCTACGCCCAGTGTATTTCTCTATTGGGTTTCACTCCACGAATATACCAATGGAACGAAAAGAACAAGCCTATCTACGCCGTCGTGGTACTGGGCAAGGATGTGGTAGAAGACTTCCTCCGGACTATAAAACCCAGAAATCCCTCTAAGACCCCCTCTTTTTAGTCTTCCTCTCACGCCGGCCTCCTCCAGCGGAATGCGGGCAACCGCGACGGGGCTACCCCGAGTGCCGGGCGAAGAGCCCGGCTTTTGCCCGGTCTAAAACGCCGGGCGAATAAGCGGGGGGCAAGTCTGGTGTCAGCCGCCGCGGTAATACCAGCTCCGCGAGTGGTCGGGGTGTTTACTGGGCTTAAAGCGCCCGTAGCCGGCCCGGCAAGTCGCTCCTGAAATCCCCGGGCTCAACCCGGGGGCGGGGGGCGATACTGCCGGGCTAGGGGGCGGGAGAGGCCGCCGGTACTCCGGGGGTAGGGGCGAAATCCGTTAATCCCCGGAGGACCACCAGTGGCGAAAGCGGGCGGCCAGAACGCGCCCGACGGTGAGGGGCGAAAGCCGGGGGAGCAAAGGGGATTAGATACCCCTGTAGTCCCGGCCGTAAACGATGCGGGCTAGCTGTCGGTCGGGCTTAGGGCCCGGCCGGTGGCGAAGGGAAACCGTTAAGCCCGCCGCCTGGGGAGTACGGCCGCAAGGCTGAAACTTAAAGGAATTGGCGGGGGGGCACCACAAGGGGTGAAGCTTGCGGCTTAATTGGAGTCAACGCCGGAAACCTCACCCGGGGCGACAGCAGGATGAAGGCCAGGCTAACGACCTTGCCGGACGAGCTGAGAGGAGGTGCATGGCCGTCGTCAGCTCGTGCCGTGAGGTGTCCGGTTAAGTCCGGCAACGAGCGAGACCCCCGCCCCTAGTTGCTACCCCGTCCTTCGGGACGGGGGGCACACTAGGGGGACTGCCGGCGTAAGCCGGAGGAAGGAGGGGGCCACGGCAGGTCAGTATGCCCCGAAACCCCGGGGCTGCACGCGAGCTGCAATGGCGGGGACAGCGGGATCCGACCCCGAAAGGGGGAGGCAATCCCGTAAACCCCGCCCCAGTAGGGATCGAGGGTTGCAACTCGCCCTCGTGAACGTGGAATCCCTAGTAACCGCGTGTCACCAACGCGCGGTGAATACGTCCCTGCCCCTTGCACACACCGCCCGTCGCACCACCCGAGGGAGCCCTCTGCGAGGCCCCTCGCCGAAGAGGTGGGGGGACGAGCAGGGGGCTCCCAAGGGGGGTGAAGTCGTAACAAGGTAGCCGTAGGGGAACCTGCGGCTGGATCACCT
>Pyrobaculum_calidifontis_JCM_11548
AAACCGGTTGATCCTGCCGGACCCGACCGCTATCGGGGTAGGGCTAAGCCATGCGAGTCGCGCGCCCGGGGGCGCCCGGGAGCGGCGCACGGCTCAGTAACACGTGCCTAACCTAACCTCGGGAGGGGGACACCCCCGGGAAACTGGGGTCAATCCCCCATAGGGGAAGGGCGCTGGAAGGCCCCTTCCCCGAAAGGGCTGGCGGCCGATCCGCCGCCAGTCGCCCGAGGGTGGGGGCACGGCCCATCAGGTAGTTGGCGGGTTAAAGGCCCGCCAAGCCGAAGACGGGTAGGGGCGGTGAGAGCCGCGAGCCCCGAGATGGGCACTGAGACAAGGGCCCAGGCCCTACGGGGTGCAGCAGGCGCGAATACTCCGCAATGCGGGCAACCGCGACGGGGCTACCCCGAGTGCCGGGCGAAGAGCCCGGCTTTTGCCCGGTCTAAAAAGCCGGGAGAATAAGCGGGGGGCAAGTCTGGTGTCAGCCGCCGCGGTAATACCAGCTCCGCGAGTGGTCGGGGTGTTTACTGGGCTTAAAGCGCCCGTAGCCGGCCCGGCAAGTCGCTCCTGAAATCCCCGGGCTCAACCCGGGGGCCGGGGGCGATACTGCCGGGCTAGGGGGCGGGAGAGGCCGCCGGTACTCCGGGGGTAGGGGCGAAATCCGTTAATCCCCGGAGGACCACCAGTGGCGAAAGCGGGCGGCCAGAACGCGCCCGACGGTGAGGGGCGAAAGCCGGGGGAGCAAAGGGGATTAGATACCCCTGTAGTCCCGGCCGTAAACGATGCGGGCTAGCTGTCGGTCGGGCTTAGGGCCCGGCCGGTGGCGAAGGGAAACCGTTAAGCCCGCCGCCTGGGGAGTACGGCCGCAAGGCTGAAACTTAAAGGAATTGGCGGGGGGGCACCACAAGGGGTGAAGCTTGCGGCTTAATTGGAGTCAACGCCGGAAACCTCACCCGGGGCGACAGCAGGATGAAGGCCAGGCTAACGACCTTGCCGGACGAGCTGAGAGGAGGTGCATGGCCGTCGTCAGCTCGTGCCGTGAGGTGTCCGGTTAAGTCCGGCAACGAGCGAGACCCCCGCCCCTAGTTGCTACCCCTCCCTACGGGGAGGGGGGCACACTAGGGGGACTGCCGGCGTAAGCCGGAGGAAGGAGGGGGCCACGGCAGGTCAGTATGCCCCGAAACCCCGGGGCTGCACGCGAGCTGCAATGGCGGGGACAGCGGGATCCGACCCCGAAAGGGGGAGGCAATCCCGTAAACCCCGCCCCAGTAGGGATCGAGGGCTGCAACTCGCCCTCGTGAACGTGGAATCCCTAGTAACCGCGTGTCACCAACGCGCGGTGAATACGTCCCTGCCCCTTGCACACACCGCCCGTCGCACCACCCGAGGGAGCCCTCTGCGAGGCCCCTCGCCGCAAGGTGGGGGGACGAGCAGGGGGCTCCCAAGGGGGGTGAAGTCGTAACAAGGTAGCCGTAGGGGAACCTGCGGCTGGATCACCTCC
>Pyrococcus_horikoshii_OT3
ATTCCGGTTGATCCTGCCGGAGGCCACTGCTATGGGGGTCCGACTAAGCCATGCGAGTCAAGGGGGCGTCCCTTCTGGGACGCCACCGGCGGACGGCTCAGTAACACGTCGGTAACCTACCCTCGGGAGGGGGATAACCCCGGGAAACTGGGGCTAATCCCCCATAGGCCTGGGGTACTGGAAGGTCCCCAGGCCGAAAGGGAGCCGTAAGGCTCCGCCCGAGGATGGGCCGGCGGCCGATTAGGTAGTTGGTGGGGTAACGGCCCACCAAGCCGAAGATCGGTACGGGCCGTGAGAGCGGGAGCCCGGAGATGGACACTGAGACACGGGTCCAGGCCCTACGGGGCGCAGCAGGCGCGAAACCTCCGCAATGCGGGAAACCGCGACGGGGGGACCCCCAGTGCCGTGCCTCTGGCACGGCTTTTCCGGAGTGTAAAAAGCTCCGGGAATAAGGGCTGGGCAAGGCCGGTGGCAGCCGCCGCGGTAATACCGGCGGCCCGAGTGGTGGCCACTATTATTGGGCCTAAAGCGGCCGTAGCCGGGCCCGTAAGTCCCTGGCGAAATCCCACGGCTCAACCGTGGGGCTCGCTGGGGATACTGCGGGCCTTGGGACCGGGAGAGGCCGGGGGTACCCCCGGGGTAGGGGTGAAATCCTATAATCCCGGGGGGACCGCCAGTGGCGAAGGCGCCCGGCTGGAACGGGTCCGACGGTGAGGGCCGAAGGCCAGGGGAGCGAACCGGATTAGATACCCGGGTAGTCCTGGCTGTAAAGGATGCGGGCTAGGTGTCGGGCGAGCTTCGAGCTCGCCCGGTGCCGTAGGGAAGCCGTTAAGCCCGCCGCCTGGGGAGTACGGCCGCAAGGCTGAAACTTAAAGGAATTGGCGGGGGAGCACTACAAGGGGTGGAGCGTGCGGTTTAATTGGATTCAACGCCGGGAACCTCACCGGGGGCGACGGCAGGATGAAGGCCAGGCTGAAGGTCTTGCCGGACGCGCCGAGAGGAGGTGCATGGCCGCCGTCAGCTCGTACCGTGAGGCGTCCACTTAAGTGTGGTAACGAGCGAGACCCGCGCCCCCAGTTGCCAGTCCCTCCCGCTCGGGAGGGAGGCACTCTGGGGGGACTGCCGGCGATAAGCCGGAGGAAGGGGCGGGCGACGGTAGGTCAGTATGCCCCGAAACCCCCGGGCTACACGCGCGCTACAATGGGCGGGACAATGGGTGCCGACCCCGAAAGGGGGAGGTAATCCCCTAAACCCGCCCTCAGTTCGGATCGCGGGCTGCAACTCGCCCGCGTGAAGCTGGAATCCCTAGTACCCGCGCGTCATCATCGCGCGGCGAATACGTCCCTGCTCCTTGCACACACCGCCCGTCACTCCACCCGAGCGGGGCCTAGGTGAGGCCCGATCTCCTTCGGGAGGTCGGGTCGAGCCTAGGCTCCGTGAGGGGGGAGAAGTCGTAACAAGGTAGCCGTAGGGGAACCTACGGCTCGATCACCTC
>Rhodopirellula_baltica_SH1
CCTGGCTCAGAATGAACGTTGGCGGCATGGATTAGGCATGCAAGTCGCACGAGAAGCTGAGTAGCTTGCTACAAAGCGGACAGTGGCGAAAGGGAGAGTAACGTGTGGTTACGTGCCCTCGAGACCGGGATAGCGTCGGGAAACTGGCAGTAATACCGGATAATATCTACGGATCAAATGGTGAGATTCCGCTCGAGGATTGGACCGCATACTATTAGCTTGTTGGTGAGGTAATGGCTCACCAAGGCTGCGATGGTTACCGGGTGTGAGAGCATGGCCCGGCTCACTGGGACTGAGACACTGCCCAGACACCTACGGGTGGCTGCAGTCGAGAATCTTCGGCAATGGACGAAAGTCTGACCGAGCGATGCCGCGTGCGGGATGAAGGCCCTCGGGTTGTAAACCGCTGTCAGTTGTTAGGAAATGCATGGTGGTTATCCATCATGTTTGACCGATCTTCAGAGGAAGGACGGGCTAAGTACGTGCCAGCAGCCGCGGTAACACGTACCGTCCAAACGTTATTCGGTATCACTGGGCTTAAAGCGTTCGTAGGCGGCCTAGAAGGTGAGATGTGAAAGCCCACGGCTCAACCGTGGAATTGCGTTTCAAACCACTAGGCTTGAGGAAGACAGGGGTGATGGGAACTTATGGTGGAGCGGTGAAATGCGTTGATATCATAGGGAACACCGGTGGCGAAAGCGCATCACTGGGTCTTTTCTGACGCTGAGGAACGAAAGCTAGGGTAGCGAACGGGATTAGATACCCCGGTAGTCCTAGCCGTAAACGATGAGCACTAGGCTGAGGGAACTTCCACATTCTCTCGGCCGCAGGGAAACCATTAAGTGCTCCGCCTGGGGAGTATGGTCGCAAGGCTGAAACTCAAAGGAATTGACGGGGGCTCACACAAGCGGTGGAGGATGTGGCTTAATTCGAGGCTACGCGAAGAACCTTATCCTAGACTTGACATGCTTGAGAATCCCTATGAAAGTAGAGAGTGCCCTTCGGGGAGCTCTTGCACAGGTGCTGCATGGCTGTCGTCAGCTCGTGTCGTGAGATGTCGGGTTAAGTCCCTTAACGAGCGAAACCCTTATCTTTAGTTGCCAGCGGGTAATGCCGGGGACTCTAAAGAGACTGCCGGTGTCAAACCGGAGGAAGGTGGGGATGACGTCAAGTCCTCATGGCCTTTATGTCTAGGGCTGCACACGTCCTACAATGGCACGGACAAACGGACGCAATACCGCGAGGTGGAGCAAATCCTAGAAACCGTGCCTCAGTTCGGATTGCAGGCTGCAACTCGCCTGCATGAAGCCGGAATCGCTAGTAATCGTAGGTCAGCATACTACGGTGAATGTGTTCCTGAGCCTTGTACACACCGCCCGTCAAGCCACGAAAGTTGGGAGGGCCCGAAGTCACCAAGCTAACCCGCAAGGGAGGCAGGTGCCGAAGGTCAGCTCGACAATTGGGACTAAGTCGTAACAAGGTAGCCGTAGGGGAACCTGCGGCTGGATCACCTCC
>Ruegeria_pomeroyi_DSS-3
TTGAGAGTTTGATCCTGGCTCAGAACGAACGCTGGCGGCAGGCCTAACACATGCAAGTCGAGCGCGCCCTTCGGGGTGAGCGGCGGACGGGTTAGTAACGCGTGGGAACGTACCCTTTGGTAGGGAATAGCCACTGGAAACGGTGAGTAATACCCTATGAGCCCTTCGGGGGAAAGATTTATCGCCAAAGGATCGGCCCGCGTTAGATTAGGTAGTTGGTGGGGTAATGGCCTACCAAGCCTACGATCTATAGCTGGTTTTAGAGGATGATCAGCAACACTGGGACTGAGACACGGCCCAGACTCCTACGGGAGGCAGCAGTGGGGAATCTTGGACAATGGGGGCAACCCTGATCCAGCCATGCCGCGTGAGTGAAGAAGGCCTTAGGGTCGTAAAGCTCTTTCGCCTGTGAAGATAATGACGGTAGCAGGTAAAGAAACCCCGGCTAACTCCGTGCCAGCAGCCGCGGTAATACGGAGGGGGTTAGCGTTGTTCGGAATTACTGGGCGTAAAGCGCGCGTAGGCGGACCAGAAAGTTGGGGGTGAAATCCCGGGGCTCAACCCCGGAACTGCCTCCAAAACTCCTGGTCTTGAGTTCGAGAGAGGTGAGTGGAATTCCGAGTGTAGAGGTGAAATTCGTAGATATTCGGAGGAACACCAGTGGCGAAGGCGGCTCACTGGCTCGATACTGACGCTGAGGTGCGAAAGTGTGGGGAGCAAACAGGATTAGATACCCTGGTAGTCCACACCGTAAACGATGAATGCCAGTCGTCGGGTAGCATGCTGCTCGGTGACACACCTAACGGATTAAGCATTCCGCCTGGGGAGTACGGCCGCAAGGTTAAAACTCAAAGGAATTGACGGGGGCCCGCACAAGCGGTGGAGCATGTGGTTTAATTCGAAGCAACGCGCAGAACCTTACCAACCCTTGACATCCTCGGACCGTCCCAGAGATGGGTCTTTCACTTCGGTGACCGAGTGACAGGTGCTGCATGGCTGTCGTCAGCTCGTGTCGTGAGATGTTCGGTTAAGTCCGGCAACGAGCGCAACCCACACCCTTAGTTGCCAGCATTCAGTTGGGCACTCTAGGGGAACTGCCCGTGATAAGCGGGAGGAAGGTGTGGATGACGTCAAGTCCTCATGGCCCTTACGGGTTGGGCTACACACGTGCTACAATGGCAGTGACAATGGGTTAATCCCAAAAAACTGTCTCAGTTCGGATTGGGGTCTGCAACTCGACCCCATGAAGTCGGAATCGCTAGTAATCGCGTAACAGCATGACGCGGTGAATACGTTCCCGGGCCTTGTACACACCGCCCGTCACACCATGGGAGTTGGGTCTACCCGAAGACGGTGCGCCAACCTTTCGAGGAGGCAGCTGGCCACGGTAGGCTCAGCGACTGGGGTGAAGTCGTAACAAGGTAGCCGTAGGGGAACCTGCGGCTGGATCACCTCCTT
>Salinispora_arenicola_CNS-205
TTTGTTGGAGAGTTTGATCCTGGCTCAGGACGAACGCTGGCGGCGTGCTTAACACATGCAAGTCGAGCGGAAAGGCCCTTCGGGGTACTCGAGCGGCGAACGGGTGAGTAACACGTGAGTAACCTGCCCCAGGCTTTGGGATAACCCCGGGAAACCGGGGCTAATACCGGATATGACCATCTGTCGCATGGTGGGTGGTGGAAAGATTTTTTGGCTTGGGATGGGCTCGCGGCCTATCAGCTTGTTGGTGGGGTGATGGCCTACCAAGGCGGCGACGGGTAGCCGGCCTGAGAGGGCGACCGGCCACACTGGGACTGAGACACGGCCCAGACTCCTACGGGAGGCAGCAGTGGGGAATCTTGCACAATGGGCGGAAGCCTGATGCAGCGACGCCGCGTGAGGGATGACGGCCTTCGGGTTGTAAACCTCTTTCAGCAGGGACGAAGCGTTTGTGACGGTACCTGCAGAAGAAGCGCCGGCCAACTACGTGCCAGCAGCCGCGGTAAGACGTAGGGCGCAAGCGTTGTCCGGATTTATTGGGCGTAAAGAGCTCGTAGGCGGCTTGTCGCGTCGACTGTGAAAACCCGTGGCTCAACTGCGGGCTTGCAGTCGATACGGGCAGGCTAGAGTTCGGTAGGGGAGACTGGAATTCCTGGTGTAGCGGTGAAATGCGCAGATATCAGGAGGAACACCGGTGGCGAAGGCGGGTCTCTGGGCCGATACTGACGCTGAGGAGCGAAAGCGTGGGGAGCGAACAGGATTAGATACCCTGGTAGTCCACGCTGTAAACGTTGGGCGCTAGGTGTGGGGGGCCTCTCCGGTTCTCTGTGCCGCAGCTAACGCATTAAGCGCCCCGCCTGGGGAGTACGGCCGCAAGGCTAAAACTCAAAGGAATTGACGGGGGCCCGCACAAGCGGCGGAGCATGCGGATTAATTCGATGCAACGCGAAGAACCTTACCTGGGTTTGACATCGCCGGAAATCCTTCAGAGATGGGGGGTCCTTCGGGGCCGGTGACAGGTGGTGCATGGCTGTCGTCAGCTCGTGTCGTGAGATGTTGGGTTAAGTCCCGCAACGAGCGCAACCCTTGTTCGATGTTGCCAGCGCGTTATGGCGGGGACTCATCGAAGACTGCCGGGGTCAACTCGGAGGAAGGTGGGGATGACGTCAAGTCATCATGCCCCTTATGTCCAGGGCTTCACGCATGCTACAATGGCCGGTACAGTGGGCTGCGATACCGTGAGGTGGAGCGAATCCCAAAAAGCCGGTCTCAGTTCGGATCGGGGTCTGCAACTCGACCCCGTGAAGTCGGAGTCGCTAGTAATCGCAGATCAGCAACGCTGCGGTGAATACGTTCCCGGGCCTTGTACACACCGCCCGTCACGTCACGAAAGTCGGCAACACCCGAAGCCGGTGGCCTAACCCTTGTGGGGGGAGCCGTCGAAGGTGGGGCTGGCGATTGGGACGAAGTCGTAACAAGGTAGCCGTACCGGAAGGTGCGGCTGGATCACCTCCTTTCT
>Salinispora_tropica_CNB-440
AGAGTTTGATCCTGGCTCAGGACGAACGCTGGCGGCGTGCTTAACACATGCAAGTCGAGCGGAAAGGCCCTTCGGGGTACTCGAGCGGCGAACGGGTGAGTAACACGTGAGTAACCTGCCCCAGGCTTTGGGATAACCCCGGGAAACCGGGGCTAATACCGGATATGACTGGCTGCCGCATGGTGGTTGGTGGAAAGATTTTTTGGCTTGGGATGGGCTCGCGGCCTATCAGCTTGTTGGTGGGGTGATGGCCTACCAAGGCGGCGACGGGTAGCCGGCCTGAGAGGGCGACCGGCCACACTGGGACTGAGACACGGCCCAGACTCCTACGGGAGGCAGCAGTGGGGAATCTTGCACAATGGGCGGAAGCCTGATGCAGCGACGCCGCGTGAGGGATGACGGCCTTCGGGTTGTAAACCTCTTTCAGCAGGGACGAAGCGTTTGTGACGGTACCTGCAGAAGAAGCGCCGGCCAACTACGTGCCAGCAGCCGCGGTAAGACGTAGGGCGCAAGCGTTGTCCGGATTTATTGGGCGTAAAGAGCTCGTAGGCGGCTTGTCGCGTCGACTGTGAAAACCCGTGGCTCAACTGCGGGCTTGCAGTCGATACGGGCAGGCTAGAGTTCGGTAGGGGAGACTGGAATTCCTGGTGTAGCGGTGAAATGCGCAGATATCAGGAGGAACACCGGTGGCGAAGGCGGGTCTCTGGGCCGATACTGACGCTGAGGAGCGAAAGCGTGGGGAGCGAACAGGATTAGATACCCTGGTAGTCCACGCTGTAAACGTTGGGCGCTAGGTGTGGGGAGCCTCTCCGGTTCTCTGTGCCGCAGCTAACGCATTAAGCGCCCCGCCTGGGGAGTACGGCCGCAAGGCTAAAACTCAAAGGAATTGACGGGGGCCCGCACAAGCGGCGGAGCATGCGGATTAATTCGATGCAACGCGAAGAACCTTACCTGGGTTTGACATCGCCGGAAATCCTTCAGAGATGGGGGGTCCTTCGGGGCCGGTGACAGGTGGTGCATGGCTGTCGTCAGCTCGTGTCGTGAGATGTTGGGTTAAGTCCCGCAACGAGCGCAACCCTTGTTCGATGTTGCCAGCGCGTTATGGCGGGGACTCATCGAAGACTGCCGGGGTCAACTCGGAGGAAGGTGGGGATGACGTCAAGTCATCATGCCCCTTATGTCCAGGGCTTCACGCATGCTACAATGGCCGGTACAATGGGCTGCGATACCGTGAGGTGGAGCGAATCCCAAAAAGCCGGTCTCAGTTCGGATCGGGGTCTGCAACTCGACCCCGTGAAGTCGGAGTCGCTAGTAATCGCAGATCAGCAACGCTGCGGTGAATACGTTCCCGGGCCTTGTACACACCGCCCGTCACGTCACGAAAGTCGGCAACACCCGAAGCCGGTGGCCTAACCCTTGTGGGGGGAGCCGTCGAAGGTGGGGCTGGCGATTGGGACGAAGTCGTAACAAGGTAGCCGTACCGGAAGGTGCGGCTGGATCACCTCCTTT
>Shewanella_baltica_OS185
AATTGAAGAGTTTGATCATGGCTCAGATTGAACGCTGGCGGCAGGCCTAACACATGCAAGTCGAGCGGCAGCGGGAAGATAGCTTGCTATCTTTGCCGGCGAGCGGCGGACGGGTGAGTAATGCCTAGGGATCTGCCCAGTCGAGGGGGATAACAGTTGGAAACGACTGCTAATACCGCATACGCCCTAAGGGGGAAAGGAGGGGACCTTCGGGCCTTCCGCGATTGGATGAACCTAGGTGGGATTAGCTAGTTGGTGAGGTAATGGCTCACCAAGGCGACGATCCCTAGCTGTTCTGAGAGGATGATCAGCCACACTGGGACTGAGACACGGCCCAGACTCCTACGGGAGGCAGCAGTGGGGAATATTGCACAATGGGGGAAACCCTGATGCAGCCATGCCGCGTGTGTGAAGAAGGCCTTCGGGTTGTAAAGCACTTTCAGTAGGGAGGAAAGGTAATAGTTTAATACGCTATTACTGTGACGTTACCTACAGAAGAAGGACCGGCTAACTCCGTGCCAGCAGCCGCGGTAATACGGAGGGTCCGAGCGTTAATCGGAATTACTGGGCGTAAAGCGTGCGCAGGCGGTTTGTTAAGCGAGATGTGAAAGCCCCGGGCTCAACCTGGGAATTGCATTTCGAACTGGCGAACTAGAGTCTTGTAGAGGGGGGTAGAATTCCAGGTGTAGCGGTGAAATGCGTAGAGATCTGGAGGAATACCGGTGGCGAAGGCGGCCCCCTGGACAAAGACTGACGCTCAGGCACGAAAGCGTGGGGAGCAAACAGGATTAGATACCCTGGTAGTCCACGCCGTAAACGATGTCTACTCGGAGTTTGGTGTCTTGAACACTGGGCTCTCAAGCTAACGCATTAAGTAGACCGCCTGGGGAGTACGGCCGCAAGGTTAAAACTCAAATGAATTGACGGGGGCCCGCACAAGCGGTGGAGCATGTGGTTTAATTCGATGCAACGCGAAGAACCTTACCTACTCTTGACATCCAGAGAATTCGCTAGAGATAGCTTAGTGCCTTCGGGAACTCTGAGACAGGTGCTGCATGGCTGTCGTCAGCTCGTGTTGTGAAATGTTGGGTTAAGTCCCGCAACGAGCGCAACCCCTATCCTTATTTGCCAGCACGTAATGGTGGGAACTCTAGGGAGACTGCCGGTGATAAACCGGAGGAAGGTGGGGACGACGTCAAGTCATCATGGCCCTTACGAGTAGGGCTACACACGTGCTACAATGGCGAGTACAGAGGGTTGCAAAGCCGCGAGGTGGAGCTAATCTCACAAAGCTCGTCGTAGTCCGGATTGGAGTCTGCAACTCGACTCCATGAAGTCGGAATCGCTAGTAATCGTGGATCAGAATGCCACGGTGAATACGTTCCCGGGCCTTGTACACACCGCCCGTCACACCATGGGAGTGGGCTGCAAAAGAAGTGGGTAGCTTAACCTTCGGGGGGGCGCTCACCACTTTGTGGTTCATGACTGGGGTGAAGTCGTAACAAGGTAGCCCTAGGGGAACCTGGGGCTGGATCACCTCCTTA
>Shewanella_baltica_OS185
AATTGAAGAGTTTGATCATGGCTCAGATTGAACGCTGGCGGCAGGCCTAACACATGCAAGTCGAGCGGCAGCGGGAAGATAGCTTGCTATCTTTGCCGGCGAGCGGCGGACGGGTGAGTAATGCCTAGGGATCTGCCCAGTCGAGGGGGATAACAGTTGGAAACGACTGCTAATACCGCATACGCCCTACGGGGGAAAGGAGGGGACCTTCGGGCCTTCCGCGATTGGATGAACCTAGGTGGGATTAGCTAGTTGGTGAGGTAATGGCTCACCAAGGCGACGATCCCTAGCTGTTCTGAGAGGATGATCAGCCACACTGGGACTGAGACACGGCCCAGACTCCTACGGGAGGCAGCAGTGGGGAATATTGCACAATGGGGGAAACCCTGATGCAGCCATGCCGCGTGTGTGAAGAAGGCCTTCGGGTTGTAAAGCACTTTCAGTAGGGAGGAAAGGTAGCAGCTTAATACGCTGTTGCTGTGACGTTACCTACAGAAGAAGGACCGGCTAACTCCGTGCCAGCAGCCGCGGTAATACGGAGGGTCCGAGCGTTAATCGGAATTACTGGGCGTAAAGCGTGCGCAGGCGGTTTGTTAAGCGAGATGTGAAAGCCCCGGGCTCAACCTGGGAATTGCATTTCGAACTGGCGAACTAGAGTCTTGTAGAGGGGGGTAGAATTCCAGGTGTAGCGGTGAAATGCGTAGAGATCTGGAGGAATACCGGTGGCGAAGGCGGCCCCCTGGACAAAGACTGACGCTCAGGCACGAAAGCGTGGGGAGCAAACAGGATTAGATACCCTGGTAGTCCACGCCGTAAACGATGTCTACTCGGAGTTTGGTGTCTTGAACACTGGGCTCTCAAGCTAACGCATTAAGTAGACCGCCTGGGGAGTACGGCCGCAAGGTTAAAACTCAAATGAATTGACGGGGGCCCGCACAAGCGGTGGAGCATGTGGTTTAATTCGATGCAACGCGAAGAACCTTACCTACTCTTGACATCCAGAGAATTCGCTAGAGATAGCTTAGTGCCTTCGGGAACTCTGAGACAGGTGCTGCATGGCTGTCGTCAGCTCGTGTTGTGAAATGTTGGGTTAAGTCCCGCAACGAGCGCAACCCCTATCCTTATTTGCCAGCACGTAATGGTGGGAACTCTAGGGAGACTGCCGGTGATAAACCGGAGGAAGGTGGGGACGACGTCAAGTCATCATGGCCCTTACGAGTAGGGCTACACACGTGCTACAATGGCGAGTACAGAGGGTTGCAAAGCCGCGAGGTGGAGCTAATCTCACAAAGCTCGTCGTAGTCCGGATTGGAGTCTGCAACTCGACTCCATGAAGTCGGAATCGCTAGTAATCGTGGATCAGAATGCCACGGTGAATACGTTCCCGGGCCTTGTACACACCGCCCGTCACACCATGGGAGTGGGCTGCAAAAGAAGTGGGTAGCTTAACCTTCGGGGGGGCGCTCACCACTTTGTGGTTCATGACTGGGGTGAAGTCGTAACAAGGTAGCCCTAGGGGAACCTGGGGCTGGATCACCTCCTTA
>Shewanella_baltica_OS185
AATTGAAGAGTTTGATCATGGCTCAGATTGAACGCTGGCGGCAGGCCTAACACATGCAAGTCGAGCGGCAGCGGGAAGATAGTTTACTATCTTTGCCGGCGAGCGGCGGACGGGTGAGTAATGCCTAGGGATCTGCCCAGTCGAGGGGGATAACAGTTGGAAACGACTGCTAATACCGCATACGCCCTACGGGGGAAAGGAGGGGACCTTCGGGCCTTCCGCGATTGGATGAACCTAGGTGGGATTAGCTAGTTGGTGAGGTAATGGCTCACCAAGGCGACGATCCCTAGCTGTTCTGAGAGGATGATCAGCCACACTGGGACTGAGACACGGCCCAGACTCCTACGGGAGGCAGCAGTGGGGAATATTGCACAATGGGGGAAACCCTGATGCAGCCATGCCGCGTGTGTGAAGAAGGCCTTCGGGTTGTAAAGCACTTTCAGTAGGGAGGAAAGGTAATAACTTAATACGTTATTGCTGTGACGTTACCTACAGAAGAAGGACCGGCTAACTCCGTGCCAGCAGCCGCGGTAATACGGAGGGTCCGAGCGTTAATCGGAATTACTGGGCGTAAAGCGTGCGCAGGCGGTTTGTTAAGCGAGATGTGAAAGCCCCGGGCTCAACCTGGGAATTGCATTTCGAACTGGCGAACTAGAGTCTTGTAGAGGGGGGTAGAATTCCAGGTGTAGCGGTGAAATGCGTAGAGATCTGGAGGAATACCGGTGGCGAAGGCGGCCCCCTGGACAAAGACTGACGCTCAGGCACGAAAGCGTGGGGAGCAAACAGGATTAGATACCCTGGTAGTCCACGCCGTAAACGATGTCTACTCGGAGTTTGGTGTCTTGAACACTGGGCTCTCAAGCTAACGCATTAAGTAGACCGCCTGGGGAGTACGGCCGCAAGGTTAAAACTCAAATGAATTGACGGGGGCCCGCACAAGCGGTGGAGCATGTGGTTTAATTCGATGCAACGCGAAGAACCTTACCTACTCTTGACATCCACGGAATTCGCTAGAGATAGCTTAGTGCCTTCGGGAACCGTGAGACAGGTGCTGCATGGCTGTCGTCAGCTCGTGTTGTGAAATGTTGGGTTAAGTCCCGCAACGAGCGCAACCCCTATCCTTATTTGCCAGCACGTAATGGTGGGAACTCTAGGGAGACTGCCGGTGATAAACCGGAGGAAGGTGGGGACGACGTCAAGTCATCATGGCCCTTACGAGTAGGGCTACACACGTGCTACAATGGCGAGTACAGAGGGTTGCAAAGCCGCGAGGTGGAGCTAATCTCACAAAGCTCGTCGTAGTCCGGATTGGAGTCTGCAACTCGACTCCATGAAGTCGGAATCGCTAGTAATCGTGGATCAGAATGCCACGGTGAATACGTTCCCGGGCCTTGTACACACCGCCCGTCACACCATGGGAGTGGGCTGCAAAAGAAGTGGGTAGCTTAACCTTCGGGGGGGCGCTCACCACTTTGTGGTTCATGACTGGGGTGAAGTCGTAACAAGGTAGCCCTAGGGGAACCTGGGGCTGGATCACCTCCTTA
>Shewanella_baltica_OS185
AATTGAAGAGTTTGATCATGGCTCAGATTGAACGCTGGCGGCAGGCCTAACACATGCAAGTCGAGCGGCAGCGGGAAGATAGTTTACTATCTTTGCCGGCGAGCGGCGGACGGGTGAGTAATGCCTAGGGATCTGCCCAGTCGAGGGGGATAACAGTTGGAAACGACTGCTAATACCGCATACGCCCTACGGGGGAAAGGAGGGGACCTTCGGGCCTTCCGCGATTGGATGAACCTAGGTGGGATTAGCTAGTTGGTGAGGTAATGGCTCACCAAGGCGACGATCCCTAGCTGTTCTGAGAGGATGATCAGCCACACTGGGACTGAGACACGGCCCAGACTCCTACGGGAGGCAGCAGTGGGGAATATTGCACAATGGGGGAAACCCTGATGCAGCCATGCCGCGTGTGTGAAGAAGGCCTTCGGGTTGTAAAGCACTTTCAGTAGGGAGGAAAGGTAATAGTTTAATACGCTATTACTGTGACGTTACCTACAGAAGAAGGACCGGCTAACTCCGTGCCAGCAGCCGCGGTAATACGGAGGGTCCGAGCGTTAATCGGAATTACTGGGCGTAAAGCGTGCGCAGGCGGTTTGTTAAGCGAGATGTGAAAGCCCCGGGCTCAACCTGGGAATTGCATTTCGAACTGGCGAACTAGAGTCTTGTAGAGGGGGGTAGAATTCCAGGTGTAGCGGTGAAATGCGTAGAGATCTGGAGGAATACCGGTGGCGAAGGCGGCCCCCTGGACAAAGACTGACGCTCAGGCACGAAAGCGTGGGGAGCAAACAGGATTAGATACCCTGGTAGTCCACGCCGTAAACGATGTCTACTCGGAGTTTGGTGTCTTGAACACTGGGCTCTCAAGCTAACGCATTAAGTAGACCGCCTGGGGAGTACGGCCGCAAGGTTAAAACTCAAATGAATTGACGGGGGCCCGCACAAGCGGTGGAGCATGTGGTTTAATTCGATGCAACGCGAAGAACCTTACCTACTCTTGACATCCACGGAATTCGCTAGAGATAGCTTAGTGCCTTCGGGAACCGTGAGACAGGTGCTGCATGGCTGTCGTCAGCTCGTGTTGTGAAATGTTGGGTTAAGTCCCGCAACGAGCGCAACCCCTATCCTTATTTGCCAGCACGTAATGGTGGGAACTCTAGGGAGACTGCCGGTGATAAACCGGAGGAAGGTGGGGACGACGTCAAGTCATCATGGCCCTTACGAGTAGGGCTACACACGTGCTACAATGGCGAGTACAGAGGGTTGCAAAGCCGCGAGGTGGAGCTAATCTCACAAAGCTCGTCGTAGTCCGGATTGGAGTCTGCAACTCGACTCCATGAAGTCGGAATCGCTAGTAATCGTGGATCAGAATGCCACGGTGAATACGTTCCCGGGCCTTGTACACACCGCCCGTCACACCATGGGAGTGGGCTGCAAAAGAAGTGGGTAGCTTAACCTTCGGGGGGGCGCTCACCACTTTGTGGTTCATGACTGGGGTGAAGTCGTAACAAGGTAGCCCTAGGGGAACCTGGGGCTGGATCACCTCCTTA
>Shewanella_baltica_OS185
AATTGAAGAGTTTGATCATGGCTCAGATTGAACGCTGGCGGCAGGCCTAACACATGCAAGTCGAGCGGCAGCGGGAAGATAGTTTACTATCTTTGCCGGCGAGCGGCGGACGGGTGAGTAATGCCTAGGGATCTGCCCAGTCGAGGGGGATAACAGTTGGAAACGACTGCTAATACCGCATACGCCCTACGGGGGAAAGGAGGGGACCTTCGGGCCTTCCGCGATTGGATGAACCTAGGTGGGATTAGCTAGTTGGTGAGGTAATGGCTCACCAAGGCGACGATCCCTAGCTGTTCTGAGAGGATGATCAGCCACACTGGGACTGAGACACGGCCCAGACTCCTACGGGAGGCAGCAGTGGGGAATATTGCACAATGGGGGAAACCCTGATGCAGCCATGCCGCGTGTGTGAAGAAGGCCTTCGGGTTGTAAAGCACTTTCAGTAGGGAGGAAAGGTAGCAGCTTAATACGCTGTTGCTGTGACGTTACCTACAGAAGAAGGACCGGCTAACTCCGTGCCAGCAGCCGCGGTAATACGGAGGGTCCGAGCGTTAATCGGAATTACTGGGCGTAAAGCGTGCGCAGGCGGTTTGTTAAGCGAGATGTGAAAGCCCCGGGCTCAACCTGGGAATTGCATTTCGAACTGGCGAACTAGAGTCTTGTAGAGGGGGGTAGAATTCCAGGTGTAGCGGTGAAATGCGTAGAGATCTGGAGGAATACCGGTGGCGAAGGCGGCCCCCTGGACAAAGACTGACGCTCAGGCACGAAAGCGTGGGGAGCAAACAGGATTAGATACCCTGGTAGTCCACGCCGTAAACGATGTCTACTCGGAGTTTGGTGTCTTGAACACTGGGCTCTCAAGCTAACGCATTAAGTAGACCGCCTGGGGAGTACGGCCGCAAGGTTAAAACTCAAATGAATTGACGGGGGCCCGCACAAGCGGTGGAGCATGTGGTTTAATTCGATGCAACGCGAAGAACCTTACCTACTCTTGACATCCACAGAAGCCAGTAGAGATACAGGTGTGCCTTCGGGAACTGTGAGACAGGTGCTGCATGGCTGTCGTCAGCTCGTGTTGTGAAATGTTGGGTTAAGTCCCGCAACGAGCGCAACCCCTATCCTTATTTGCCAGCACGTAATGGTGGGAACTCTAGGGAGACTGCCGGTGATAAACCGGAGGAAGGTGGGGACGACGTCAAGTCATCATGGCCCTTACGAGTAGGGCTACACACGTGCTACAATGGCGAGTACAGAGGGTTGCAAAGCCGCGAGGTGGAGCTAATCTCACAAAGCTCGTCGTAGTCCGGATTGGAGTCTGCAACTCGACTCCATGAAGTCGGAATCGCTAGTAATCGTGGATCAGAATGCCACGGTGAATACGTTCCCGGGCCTTGTACACACCGCCCGTCACACCATGGGAGTGGGCTGCAAAAGAAGTGGGTAGCTTAACCTTCGGGGGGGCGCTCACCACTTTGTGGTTCATGACTGGGGTGAAGTCGTAACAAGGTAGCCCTAGGGGAACCTGGGGCTGGATCACCTCCTTA
>Shewanella_baltica_OS185
AATTGAAGAGTTTGATCATGGCTCAGATTGAACGCTGGCGGCAGGCCTAACACATGCAAGTCGAGCGGCAGCGGGAAGATAGTTTACTATCTTTGCCGGCGAGCGGCGGACGGGTGAGTAATGCCTAGGGATCTGCCCAGTCGAGGGGGATAACAGTTGGAAACGACTGCTAATACCGCATACGCCCTACGGGGGAAAGGAGGGGACCTTCGGGCCTTCCGCGATTGGATGAACCTAGGTGGGATTAGCTAGTTGGTGAGGTAATGGCTCACCAAGGCGACGATCCCTAGCTGTTCTGAGAGGATGATCAGCCACACTGGGACTGAGACACGGCCCAGACTCCTACGGGAGGCAGCAGTGGGGAATATTGCACAATGGGGGAAACCCTGATGCAGCCATGCCGCGTGTGTGAAGAAGGCCTTCGGGTTGTAAAGCACTTTCAGTAGGGAGGAAAGGTAGCAGCTTAATACGCTGTTGCTGTGACGTTACCTACAGAAGAAGGACCGGCTAACTCCGTGCCAGCAGCCGCGGTAATACGGAGGGTCCGAGCGTTAATCGGAATTACTGGGCGTAAAGCGTGCGCAGGCGGTTTGTTAAGCGAGATGTGAAAGCCCCGGGCTCAACCTGGGAATTGCATTTCGAACTGGCGAACTAGAGTCTTGTAGAGGGGGGTAGAATTCCAGGTGTAGCGGTGAAATGCGTAGAGATCTGGAGGAATACCGGTGGCGAAGGCGGCCCCCTGGACAAAGACTGACGCTCAGGCACGAAAGCGTGGGGAGCAAACAGGATTAGATACCCTGGTAGTCCACGCCGTAAACGATGTCTACTCGGAGTTTGGTGTCTTGAACACTGGGCTCTCAAGCTAACGCATTAAGTAGACCGCCTGGGGAGTACGGCCGCAAGGTTAAAACTCAAATGAATTGACGGGGGCCCGCACAAGCGGTGGAGCATGTGGTTTAATTCGATGCAACGCGAAGAACCTTACCTACTCTTGACATCCACGGAATTCGCTAGAGATAGCTTAGTGCCTTCGGGAACCGTGAGACAGGTGCTGCATGGCTGTCGTCAGCTCGTGTTGTGAAATGTTGGGTTAAGTCCCGCAACGAGCGCAACCCCTATCCTTATTTGCCAGCACGTAATGGTGGGAACTCTAGGGAGACTGCCGGTGATAAACCGGAGGAAGGTGGGGACGACGTCAAGTCATCATGGCCCTTACGAGTAGGGCTACACACGTGCTACAATGGCGAGTACAGAGGGTTGCAAAGCCGCGAGGTGGAGCTAATCTCACAAAGCTCGTCGTAGTCCGGATTGGAGTCTGCAACTCGACTCCATGAAGTCGGAATCGCTAGTAATCGTGGATCAGAATGCCACGGTGAATACGTTCCCGGGCCTTGTACACACCGCCCGTCACACCATGGGAGTGGGCTGCAAAAGAAGTGGGTAGCTTAACCTTCGGGGGGGCGCTCACCACTTTGTGGTTCATGACTGGGGTGAAGTCGTAACAAGGTAGCCCTAGGGGAACCTGGGGCTGGATCACCTCCTTA
>Shewanella_baltica_OS185
AATTGAAGAGTTTGATCATGGCTCAGATTGAACGCTGGCGGCAGGCCTAACACATGCAAGTCGAGCGGCAGCGGGAAGATAGTTTACTATCTTTGCCGGCGAGCGGCGGACGGGTGAGTAATGCCTAGGGATCTGCCCAGTCGAGGGGGATAACAGTTGGAAACGACTGCTAATACCGCATACGCCCTACGGGGGAAAGGAGGGGACCTTCGGGCCTTCCGCGATTGGATGAACCTAGGTGGGATTAGCTAGTTGGTGAGGTAATGGCTCACCAAGGCGACGATCCCTAGCTGTTCTGAGAGGATGATCAGCCACACTGGGACTGAGACACGGCCCAGACTCCTACGGGAGGCAGCAGTGGGGAATATTGCACAATGGGGGAAACCCTGATGCAGCCATGCCGCGTGTGTGAAGAAGGCCTTCGGGTTGTAAAGCACTTTCAGTAGGGAGGAAAGGTAGCAGCTTAATACGCTGTTGCTGTGACGTTACCTACAGAAGAAGGACCGGCTAACTCCGTGCCAGCAGCCGCGGTAATACGGAGGGTCCGAGCGTTAATCGGAATTACTGGGCGTAAAGCGTGCGCAGGCGGTTTGTTAAGCGAGATGTGAAAGCCCCGGGCTCAACCTGGGAATTGCATTTCGAACTGGCGAACTAGAGTCTTGTAGAGGGGGGTAGAATTCCAGGTGTAGCGGTGAAATGCGTAGAGATCTGGAGGAATACCGGTGGCGAAGGCGGCCCCCTGGACAAAGACTGACGCTCAGGCACGAAAGCGTGGGGAGCAAACAGGATTAGATACCCTGGTAGTCCACGCCGTAAACGATGTCTACTCGGAGTTTGGTGTCTTGAACACTGGGCTCTCAAGCTAACGCATTAAGTAGACCGCCTGGGGAGTACGGCCGCAAGGTTAAAACTCAAATGAATTGACGGGGGCCCGCACAAGCGGTGGAGCATGTGGTTTAATTCGATGCAACGCGAAGAACCTTACCTACTCTTGACATCCAGAGAATTCGCTAGAGATAGCTTAGTGCCTTCGGGAACTCTGAGACAGGTGCTGCATGGCTGTCGTCAGCTCGTGTTGTGAAATGTTGGGTTAAGTCCCGCAACGAGCGCAACCCCTATCCTTATTTGCCAGCACGTAATGGTGGGAACTCTAGGGAGACTGCCGGTGATAAACCGGAGGAAGGTGGGGACGACGTCAAGTCATCATGGCCCTTACGAGTAGGGCTACACACGTGCTACAATGGCGAGTACAGAGGGTTGCAAAGCCGCGAGGTGGAGCTAATCTCACAAAGCTCGTCGTAGTCCGGATTGGAGTCTGCAACTCGACTCCATGAAGTCGGAATCGCTAGTAATCGTGGATCAGAATGCCACGGTGAATACGTTCCCGGGCCTTGTACACACCGCCCGTCACACCATGGGAGTGGGCTGCAAAAGAAGTGGGTAGCTTAACCTTCGGGGGGGCGCTCACCACTTTGTGGTTCATGACTGGGGTGAAGTCGTAACAAGGTAGCCCTAGGGGAACCTGGGGCTGGATCACCTCCTTA
>Shewanella_baltica_OS185
AATTGAAGAGTTTGATCATGGCTCAGATTGAACGCTGGCGGCAGGCCTAACACATGCAAGTCGAGCGGCAGCGGGAAGATAGTTTACTATCTTTGCCGGCGAGCGGCGGACGGGTGAGTAATGCCTAGGGATCTGCCCAGTCGAGGGGGATAACAGTTGGAAACGACTGCTAATACCGCATGCGCCCTACGGGGGAAAGGAGGGGACCTTCGGGCCTTCCGCGATTGGATGAACCTAGGTGGGATTAGCTAGTTGGTGAGGTAATGGCTCACCAAGGCGACGATCCCTAGCTGTTCTGAGAGGATGATCAGCCACACTGGGACTGAGACACGGCCCAGACTCCTACGGGAGGCAGCAGTGGGGAATATTGCACAATGGGGGAAACCCTGATGCAGCCATGCCGCGTGTGTGAAGAAGGCCTTCGGGTTGTAAAGCACTTTCAGTAGGGAGGAAAGGTAATAACTTAATACGTTATTGCTGTGACGTTACCTACAGAAGAAGGACCGGCTAACTCCGTGCCAGCAGCCGCGGTAATACGGAGGGTCCGAGCGTTAATCGGAATTACTGGGCGTAAAGCGTGCGCAGGCGGTTTGTTAAGCGAGATGTGAAAGCCCCGGGCTCAACCTGGGAATTGCATTTCGAACTGGCGAACTAGAGTCTTGTAGAGGGGGGTAGAATTCCAGGTGTAGCGGTGAAATGCGTAGAGATCTGGAGGAATACCGGTGGCGAAGGCGGCCCCCTGGACAAAGACTGACGCTCAGGCACGAAAGCGTGGGGAGCAAACAGGATTAGATACCCTGGTAGTCCACGCCGTAAACGATGTCTACTCGGAGTTTGGTGTCTTGAACACTGGGCTCTCAAGCTAACGCATTAAGTAGACCGCCTGGGGAGTACGGCCGCAAGGTTAAAACTCAAATGAATTGACGGGGGCCCGCACAAGCGGTGGAGCATGTGGTTTAATTCGATGCAACGCGAAGAACCTTACCTACTCTTGACATCCACGGAATTCGCTAGAGATAGCTTAGTGCCTTCGGGAACCGTGAGACAGGTGCTGCATGGCTGTCGTCAGCTCGTGTTGTGAAATGTTGGGTTAAGTCCCGCAACGAGCGCAACCCCTATCCTTATTTGCCAGCACGTAATGGTGGGAACTCTAGGGAGACTGCCGGTGATAAACCGGAGGAAGGTGGGGACGACGTCAAGTCATCATGGCCCTTACGAGTAGGGCTACACACGTGCTACAATGGCGAGTACAGAGGGTTGCAAAGCCGCGAGGTGGAGCTAATCTCACAAAGCTCGTCGTAGTCCGGATTGGAGTCTGCAACTCGACTCCATGAAGTCGGAATCGCTAGTAATCGTGGATCAGAATGCCACGGTGAATACGTTCCCGGGCCTTGTACACACCGCCCGTCACACCATGGGAGTGGGCTGCAAAAGAAGTGGGTAGCTTAACCTTCGGGGGGGCGCTCACCACTTTGTGGTTCATGACTGGGGTGAAGTCGTAACAAGGTAGCCCTAGGGGAACCTGGGGCTGGATCACCTCCTTA
>Shewanella_baltica_OS185
AATTGAAGAGTTTGATCATGGCTCAGATTGAACGCTGGCGGCAGGCCTAACACATGCAAGTCGAGCGGCAGCGGGAAGGTAGTTTACTATCTTTGCCGGCGAGCGGCGGACGGGTGAGTAATGCCTAGGGATCTGCCCAGTCGAGGGGGATAACAGTTGGAAACGACTGCTAATACCGCATACGCCCTACGGGGGAAAGGAGGGGACCTTCGGGCCTTCCGCGATTGGATGAACCTAGGTGGGATTAGCTAGTTGGTGAGGTAATGGCTCACCAAGGCGACGATCCCTAGCTGTTCTGAGAGGATGATCAGCCACACTGGGACTGAGACACGGCCCAGACTCCTACGGGAGGCAGCAGTGGGGAATATTGCACAATGGGGGAAACCCTGATGCAGCCATGCCGCGTGTGTGAAGAAGGCCTTCGGGTTGTAAAGCACTTTCAGTAGGGAGGAAAGGTAGCAGCTTAATACGCTGTTGCTGTGACGTTACCTACAGAAGAAGGACCGGCTAACTCCGTGCCAGCAGCCGCGGTAATACGGAGGGTCCGAGCGTTAATCGGAATTACTGGGCGTAAAGCGTGCGCAGGCGGTTTGTTAAGCGAGATGTGAAAGCCCCGGGCTCAACCTGGGAATTGCATTTCGAACTGGCGAACTAGAGTCTTGTAGAGGGGGGTAGAATTCCAGGTGTAGCGGTGAAATGCGTAGAGATCTGGAGGAATACCGGTGGCGAAGGCGGCCCCCTGGACAAAGACTGACGCTCAGGCACGAAAGCGTGGGGAGCAAACAGGATTAGATACCCTGGTAGTCCACGCCGTAAACGATGTCTACTCGGAGTTTGGTGTCTTGAACACTGGGCTCTCAAGCTAACGCATTAAGTAGACCGCCTGGGGAGTACGGCCGCAAGGTTAAAACTCAAATGAATTGACGGGGGCCCGCACAAGCGGTGGAGCATGTGGTTTAATTCGATGCAACGCGAAGAACCTTACCTACTCTTGACATCCACGGAATTCGCTAGAGATAGCTTAGTGCCTTCGGGAACCGTGAGACAGGTGCTGCATGGCTGTCGTCAGCTCGTGTTGTGAAATGTTGGGTTAAGTCCCGCAACGAGCGCAACCCCTATCCTTATTTGCCAGCACGTAATGGTGGGAACTCTAGGGAGACTGCCGGTGATAAACCGGAGGAAGGTGGGGACGACGTCAAGTCATCATGGCCCTTACGAGTAGGGCTACACACGTGCTACAATGGCGAGTACAGAGGGTTGCAAAGCCGCGAGGTGGAGCTAATCTCACAAAGCTCGTCGTAGTCCGGATTGGAGTCTGCAACTCGACTCCATGAAGTCGGAATCGCTAGTAATCGTGGATCAGAATGCCACGGTGAATACGTTCCCGGGCCTTGTACACACCGCCCGTCACACCATGGGAGTGGGCTGCAAAAGAAGTGGGTAGCTTAACCTTCGGGGGGGCGCTCACCACTTTGTGGTTCATGACTGGGGTGAAGTCGTAACAAGGTAGCCCTAGGGGAACCTGGGGCTGGATCACCTCCTTA
>Shewanella_baltica_OS223
AATTGAAGAGTTTGATCATGGCTCAGATTGAACGCTGGCGGCAGGCCTAACACATGCAAGTCGAGCGGCAGCGGAAAGATAGTTTACTATCTTTGCCGGCGAGCGGCGGACGGGTGAGTAATGCCTAGGGATCTGCCCAGTCGAGGGGGATAACAGTTGGAAACGACTGCTAATACCGCATACGCCCTAAGGGGGAAAGGAGGGGACCTTCGGGCCTTCCGCGATTGGATGAACCTAGGTGGGATTAGCTAGTTGGTGAGGTAATGGCTCACCAAGGCGACGATCCCTAGCTGTTCTGAGAGGATGATCAGCCACACTGGGACTGAGACACGGCCCAGACTCCTACGGGAGGCAGCAGTGGGGAATATTGCACAATGGGGGAAACCCTGATGCAGCCATGCCGCGTGTGTGAAGAAGGCCTTCGGGTTGTAAAGCACTTTCAGTAGGGAGGAAAGGTAGCAGCTTAATACGCTGTTGCTGTGACGTTACCTACAGAAGAAGGACCGGCTAACTCCGTGCCAGCAGCCGCGGTAATACGGAGGGTCCGAGCGTTAATCGGAATTACTGGGCGTAAAGCGTGCGCAGGCGGTTTGTTAAGCGAGATGTGAAAGCCCCGGGCTCAACCTGGGAATTGCATTTCGAACTGGCGAACTAGAGTCTTGTAGAGGGGGGTAGAATTCCAGGTGTAGCGGTGAAATGCGTAGAGATCTGGAGGAATACCGGTGGCGAAGGCGGCCCCCTGGACAAAGACTGACGCTCAGGCACGAAAGCGTGGGGAGCAAACAGGATTAGATACCCTGGTAGTCCACGCCGTAAACGATGTCTACTCGGAGTTTGGTGTCTTGAACACTGGGCTCTCAAGCTAACGCATTAAGTAGACCGCCTGGGGAGTACGGCCGCAAGGTTAAAACTCAAATGAATTGACGGGGGCCCGCACAAGCGGTGGAGCATGTGGTTTAATTCGATGCAACGCGAAGAACCTTACCTACTCTTGACATCCACGGAATTCGCTAGAGATAGCTTAGTGCCTTCGGGAACCGTGAGACAGGTGCTGCATGGCTGTCGTCAGCTCGTGTTGTGAAATGTTGGGTTAAGTCCCGCAACGAGCGCAACCCCTATCCTTATTTGCCAGCACGTAATGGTGGGAACTCTAGGGAGACTGCCGGTGATAAACCGGAGGAAGGTGGGGACGACGTCAAGTCATCATGGCCCTTACGAGTAGGGCTACACACGTGCTACAATGGCGAGTACAGAGGGTTGCAAAGCCGCGAGGTGGAGCTAATCTCACAAAGCTCGTCGTAGTCCGGATTGGAGTCTGCAACTCGACTCCATGAAGTCGGAATCGCTAGTAATCGTGGATCAGAATGCCACGGTGAATACGTTCCCGGGCCTTGTACACACCGCCCGTCACACCATGGGAGTGGGCTGCAAAAGAAGTGGGTAGCTTAACCTTCGGGGGGGCGCTCACCACTTTGTGGTTCATGACTGGGGTGAAGTCGTAACAAGGTAGCCCTAGGGGAACCTGGGGCTGGATCACCTCCTTA
>Shewanella_baltica_OS223
AATTGAAGAGTTTGATCATGGCTCAGATTGAACGCTGGCGGCAGGCCTAACACATGCAAGTCGAGCGGCAGCGGGAAGATAGCTTGCTATCTTTGCCGGCGAGCGGCGGACGGGTGAGTAATGCCTAGGGATCTGCCCAGTCGAGGGGGATAACAGTTGGAAACGACTGCTAATACCGCATACGCCCTACGGGGGAAAGGAGGGGACCTTCGGGCCTTCCGCGATTGGATGAACCTAGGTGGGATTAGCTAGTTGGTGAGGTAATGGCTCACCAAGGCGACGATCCCTAGCTGTTCTGAGAGGATGATCAGCCACACTGGGACTGAGACACGGCCCAGACTCCTACGGGAGGCAGCAGTGGGGAATATTGCACAATGGGGGAAACCCTGATGCAGCCATGCCGCGTGTGTGAAGAAGGCCTTCGGGTTGTAAAGCACTTTCAGTAGGGAGGAAAGGTAGCAGCTTAATACGCTGTTGCTGTGACGTTACCTACAGAAGAAGGACCGGCTAACTCCGTGCCAGCAGCCGCGGTAATACGGAGGGTCCGAGCGTTAATCGGAATTACTGGGCGTAAAGCGTGCGCAGGCGGTTTGTTAAGCGAGATGTGAAAGCCCCGGGCTCAACCTGGGAATTGCATTTCGAACTGGCGAACTAGAGTCTTGTAGAGGGGGGTAGAATTCCAGGTGTAGCGGTGAAATGCGTAGAGATCTGGAGGAATACCGGTGGCGAAGGCGGCCCCCTGGACAAAGACTGACGCTCAGGCACGAAAGCGTGGGGAGCAAACAGGATTAGATACCCTGGTAGTCCACGCCGTAAACGATGTCTACTCGGAGTTTGGTGTCTTGAACACTGGGCTCTCAAGCTAACGCATTAAGTAGACCGCCTGGGGAGTACGGCCGCAAGGTTAAAACTCAAATGAATTGACGGGGGCCCGCACAAGCGGTGGAGCATGTGGTTTAATTCGATGCAACGCGAAGAACCTTACCTACTCTTGACATCCACGGAATTCGCTAGAGATAGCTTAGTGCCTTCGGGAACCGTGAGACAGGTGCTGCATGGCTGTCGTCAGCTCGTGTTGTGAAATGTTGGGTTAAGTCCCGCAACGAGCGCAACCCCTATCCTTATTTGCCAGCACGTAATGGTGGGAACTCTAGGGAGACTGCCGGTGATAAACCGGAGGAAGGTGGGGACGACGTCAAGTCATCATGGCCCTTACGAGTAGGGCTACACACGTGCTACAATGGCGAGTACAGAGGGTTGCAAAGCCGCGAGGTGGAGCTAATCCCACAAAGCTCGTCGTAGTCCGGATTGGAGTCTGCAACTCGACTCCATGAAGTCGGAATCGCTAGTAATCGTGGATCAGAATGCCACGGTGAATACGTTCCCGGGCCTTGTACACACCGCCCGTCACACCATGGGAGTGGGCTGCAAAAGAAGTGGGTAGCTTAACCTTCGGGGGGGCGCTCACCACTTTGTGGTTCATGACTGGGGTGAAGTCGTAACAAGGTAGCCCTAGGGGAACCTGGGGCTGGATCACCTCCTTA
>Shewanella_baltica_OS223
AATTGAAGAGTTTGATCATGGCTCAGATTGAACGCTGGCGGCAGGCCTAACACATGCAAGTCGAGCGGCAGCGGGAAGATAGCTTGCTATCTTTGCCGGCGAGCGGCGGACGGGTGAGTAATGCCTAGGGATCTGCCCAGTCGAGGGGGATAACAGTTGGAAACGACTGCTAATACCGCATACGCCCTACGGGGGAAAGGAGGGGACCTTCGGGCCTTCCGCGATTGGATGAACCTAGGTGGGATTAGCTAGTTGGTGAGGTAATGGCTCACCAAGGCGACGATCCCTAGCTGTTCTGAGAGGATGATCAGCCACACTGGGACTGAGACACGGCCCAGACTCCTACGGGAGGCAGCAGTGGGGAATATTGCACAATGGGGGAAACCCTGATGCAGCCATGCCGCGTGTGTGAAGAAGGCCTTCGGGTTGTAAAGCACTTTCAGTAGGGAGGAAAGGTAGCAGCTTAATACGCTGTTGCTGTGACGTTACCTACAGAAGAAGGACCGGCTAACTCCGTGCCAGCAGCCGCGGTAATACGGAGGGTCCGAGCGTTAATCGGAATTACTGGGCGTAAAGCGTGCGCAGGCGGTTTGTTAAGCGAGATGTGAAAGCCCCGGGCTCAACCTGGGAATTGCATTTCGAACTGGCGAACTAGAGTCTTGTAGAGGGGGGTAGAATTCCAGGTGTAGCGGTGAAATGCGTAGAGATCTGGAGGAATACCGGTGGCGAAGGCGGCCCCCTGGACAAAGACTGACGCTCAGGCACGAAAGCGTGGGGAGCAAACAGGATTAGATACCCTGGTAGTCCACGCCGTAAACGATGTCTACTCGGAGTTTGGTGTCTTGAACACTGGGCTCTCAAGCTAACGCATTAAGTAGACCGCCTGGGGAGTACGGCCGCAAGGTTAAAACTCAAATGAATTGACGGGGGCCCGCACAAGCGGTGGAGCATGTGGTTTAATTCGATGCAACGCGAAGAACCTTACCTACTCTTGACATCCACGGAATTCGCTAGAGATAGCTTAGTGCCTTCGGGAACCGTGAGACAGGTGCTGCATGGCTGTCGTCAGCTCGTGTTGTGAAATGTTGGGTTAAGTCCCGCAACGAGCGCAACCCCTATCCTTATTTGCCAGCACGTAATGGTGGGAACTCTAGGGAGACTGCCGGTGATAAACCGGAGGAAGGTGGGGACGACGTCAAGTCATCATGGCCCTTACGAGTAGGGCTACACACGTGCTACAATGGCGAGTACAGAGGGTTGCAAAGCCGCGAGGTGGAGCTAATCTCACAAAGCTCGTCGTAGTCCGGATTGGAGTCTGCAACTCGACTCCATGAAGTCGGAATCGCTAGTAATCGTGGATCAGAATGCCACGGTGAATACGTTCCCGGGCCTTGTACACACCGCCCGTCACACCATGGGAGTGGGCTGCAAAAGAAGTGGGTAGCTTAACCTTCGGGGGGGCGCTCACCACTTTGTGGTTCATGACTGGGGTGAAGTCGTAACAAGGTAGCCCTAGGGGAACCTGGGGCTGGATCACCTCCTTA
>Shewanella_baltica_OS223
AATTGAAGAGTTTGATCATGGCTCAGATTGAACGCTGGCGGCAGGCCTAACACATGCAAGTCGAGCGGCAGCGGGAAGATAGTTTACTATCTTTGCCGGCGAGCGGCGGACGGGTGAGTAATGCCTAGGGATCTGCCCAGTCGAGGGGGATAACAGTTGGAAACGACTGCTAATACCGCATACGCCCTAAGGGGGAAAGGAGGGGACCTTCGGGCCTTCCGCGATTGGATGAACCTAGGTGGGATTAGCTAGTTGGTGAGGTAATGGCTCACCAAGGCGACGATCCCTAGCTGTTCTGAGAGGATGATCAGCCACACTGGGACTGAGACACGGCCCAGACTCCTACGGGAGGCAGCAGTGGGGAATATTGCACAATGGGGGAAACCCTGATGCAGCCATGCCGCGTGTGTGAAGAAGGCCTTCGGGTTGTAAAGCACTTTCAGTAGGGAGGAAAGGTAGCAGCTTAATACGCTGTTGCTGTGACGTTACCTACAGAAGAAGGACCGGCTAACTCCGTGCCAGCAGCCGCGGTAATACGGAGGGTCCGAGCGTTAATCGGAATTACTGGGCGTAAAGCGTGCGCAGGCGGTTTGTTAAGCGAGATGTGAAAGCCCCGGGCTCAACCTGGGAATTGCATTTCGAACTGGCGAACTAGAGTCTTGTAGAGGGGGGTAGAATTCCAGGTGTAGCGGTGAAATGCGTAGAGATCTGGAGGAATACCGGTGGCGAAGGCGGCCCCCTGGACAAAGACTGACGCTCAGGCACGAAAGCGTGGGGAGCAAACAGGATTAGATACCCTGGTAGTCCACGCCGTAAACGATGTCTACTCGGAGTTTGGTGTCTTGAACACTGGGCTCTCAAGCTAACGCATTAAGTAGACCGCCTGGGGAGTACGGCCGCAAGGTTAAAACTCAAATGAATTGACGGGGGCCCGCACAAGCGGTGGAGCATGTGGTTTAATTCGATGCAACGCGAAGAACCTTACCTACTCTTGACATCCACGGAATTCGCTAGAGATAGCTTAGTGCCTTCGGGAACCGTGAGACAGGTGCTGCATGGCTGTCGTCAGCTCGTGTTGTGAAATGTTGGGTTAAGTCCCGCAACGAGCGCAACCCCTATCCTTATTTGCCAGCACGTAATGGTGGGAACTCTAGGGAGACTGCCGGTGATAAACCGGAGGAAGGTGGGGACGACGTCAAGTCATCATGGCCCTTACGAGTAGGGCTACACACGTGCTACAATGGCGAGTACAGAGGGTTGCAAAGCCGCGAGGTGGAGCTAATCTCACAAAGCTCGTCGTAGTCCGGATTGGAGTCTGCAACTCGACTCCATGAAGTCGGAATCGCTAGTAATCGTGGATCAGAATGCCACGGTGAATACGTTCCCGGGCCTTGTACACACCGCCCGTCACACCATGGGAGTGGGCTGCAAAAGAAGTGGGTAGCTTAACCTTCGGGGGGGCGCTCACCACTTTGTGGTTCATGACTGGGGTGAAGTCGTAACAAGGTAGCCCTAGGGGAACCTGGGGCTGGATCACCTCCTTA
>Shewanella_baltica_OS223
AATTGAAGAGTTTGATCATGGCTCAGATTGAACGCTGGCGGCAGGCCTAACACATGCAAGTCGAGCGGCAGCGGGAAGGTAGTTTACTATCTTTGCCGGCGAGCGGCGGACGGGTGAGTAATGCCTAGGGATCTGCCCAGTCGAGGGGGATAACAGTTGGAAACGACTGCTAATACCGCATACGCCCTAAGGGGGAAAGGAGGGGACCTTCGGGCCTTCCGCGATTGGATGAACCTAGGTGGGATTAGCTAGTTGGTGAGGTAATGGCTCACCAAGGCGACGATCCCTAGCTGTTCTGAGAGGATGATCAGCCACACTGGGACTGAGACACGGCCCAGACTCCTACGGGAGGCAGCAGTGGGGAATATTGCACAATGGGGGAAACCCTGATGCAGCCATGCCGCGTGTGTGAAGAAGGCCTTCGGGTTGTAAAGCACTTTCAGTAGGGAGGAAAGGTAGCAGCTTAATACGCTGTTGCTGTGACGTTACCTACAGAAGAAGGACCGGCTAACTCCGTGCCAGCAGCCGCGGTAATACGGAGGGTCCGAGCGTTAATCGGAATTACTGGGCGTAAAGCGTGCGCAGGCGGTTTGTTAAGCGAGATGTGAAAGCCCCGGGCTCAACCTGGGAATTGCATTTCGAACTGGCGAACTAGAGTCTTGTAGAGGGGGGTAGAATTCCAGGTGTAGCGGTGAAATGCGTAGAGATCTGGAGGAATACCGGTGGCGAAGGCGGCCCCCTGGACAAAGACTGACGCTCAGGCACGAAAGCGTGGGGAGCAAACAGGATTAGATACCCTGGTAGTCCACGCCGTAAACGATGTCTACTCGGAGTTTGGTGTCTTGAACACTGGGCTCTCAAGCTAACGCATTAAGTAGACCGCCTGGGGAGTACGGCCGCAAGGTTAAAACTCAAATGAATTGACGGGGGCCCGCACAAGCGGTGGAGCATGTGGTTTAATTCGATGCAACGCGAAGAACCTTACCTACTCTTGACATCCACGGAATTCGCTAGAGATAGCTTAGTGCCTTCGGGAACCGTGAGACAGGTGCTGCATGGCTGTCGTCAGCTCGTGTTGTGAAATGTTGGGTTAAGTCCCGCAACGAGCGCAACCCCTATCCTTATTTGCCAGCACGTAATGGTGGGAACTCTAGGGAGACTGCCGGTGATAAACCGGAGGAAGGTGGGGACGACGTCAAGTCATCATGGCCCTTACGAGTAGGGCTACACACGTGCTACAATGGCGAGTACAGAGGGTTGCAAAGCCGCGAGGTGGAGCTAATCTCACAAAGCTCGTCGTAGTCCGGATTGGAGTCTGCAACTCGACTCCATGAAGTCGGAATCGCTAGTAATCGTGGATCAGAATGCCACGGTGAATACGTTCCCGGGCCTTGTACACACCGCCCGTCACACCATGGGAGTGGGCTGCAAAAGAAGTGGGTAGCTTAACCTTCGGGGGGGCGCTCACCACTTTGTGGTTCATGACTGGGGTGAAGTCGTAACAAGGTAGCCCTAGGGGAACCTGGGGCTGGATCACCTCCTTA
>Shewanella_baltica_OS223
AATTGAAGAGTTTGATCATGGCTCAGATTGAACGCTGGCGGCAGGCCTAACACATGCAAGTCGAGCGGCAGCGGGATGATAGTTTACTATCTTTGCCGGCGAGCGGCGGACGGGTGAGTAATGCCTAGGGATCTGCCCAGTCGAGGGGGATAACAGTTGGAAACGACTGCTAATACCGCATACGCCCTACGGGGGAAAGGAGGGGACCTTCGGGCCTTCCGCGATTGGATGAACCTAGGTGGGATTAGCTAGTTGGTGAGGTAATGGCTCACCAAGGCGACGATCCCTAGCTGTTCTGAGAGGATGATCAGCCACACTGGGACTGAGACACGGCCCAGACTCCTACGGGAGGCAGCAGTGGGGAATATTGCACAATGGGGGAAACCCTGATGCAGCCATGCCGCGTGTGTGAAGAAGGCCTTCGGGTTGTAAAGCACTTTCAGTAGGGAGGAAAGGTAATAGTTTAATACGCTATTACTGTGACGTTACCTACAGAAGAAGGACCGGCTAACTCCGTGCCAGCAGCCGCGGTAATACGGAGGGTCCGAGCGTTAATCGGAATTACTGGGCGTAAAGCGTGCGCAGGCGGTTTGTTAAGCGAGATGTGAAAGCCCCGGGCTCAACCTGGGAATTGCATTTCGAACTGGCGAACTAGAGTCTTGTAGAGGGGGGTAGAATTCCAGGTGTAGCGGTGAAATGCGTAGAGATCTGGAGGAATACCGGTGGCGAAGGCGGCCCCCTGGACAAAGACTGACGCTCAGGCACGAAAGCGTGGGGAGCAAACAGGATTAGATACCCTGGTAGTCCACGCCGTAAACGATGTCTACTCGGAGTTTGGTGTCTTGAACACTGGGCTCTCAAGCTAACGCATTAAGTAGACCGCCTGGGGAGTACGGCCGCAAGGTTAAAACTCAAATGAATTGACGGGGGCCCGCACAAGCGGTGGAGCATGTGGTTTAATTCGATGCAACGCGAAGAACCTTACCTACTCTTGACATCCACGGAATTCGCTAGAGATAGCTTAGTGCCTTCGGGAACCGTGAGACAGGTGCTGCATGGCTGTCGTCAGCTCGTGTTGTGAAATGTTGGGTTAAGTCCCGCAACGAGCGCAACCCCTATCCTTATTTGCCAGCACGTAATGGTGGGAACTCTAGGGAGACTGCCGGTGATAAACCGGAGGAAGGTGGGGACGACGTCAAGTCATCATGGCCCTTACGAGTAGGGCTACACACGTGCTACAATGGCGAGTACAGAGGGTTGCAAAGCCGCGAGGTGGAGCTAATCTCACAAAGCTCGTCGTAGTCCGGATTGGAGTCTGCAACTCGACTCCATGAAGTCGGAATCGCTAGTAATCGTGGATCAGAATGCCACGGTGAATACGTTCCCGGGCCTTGTACACACCGCCCGTCACACCATGGGAGTGGGCTGCAAAAGAAGTGGGTAGCTTAACCTTCGGGGGGGCGCTCACCACTTTGTGGTTCATGACTGGGGTGAAGTCGTAACAAGGTAGCCCTAGGGGAACCTGGGGCTGGATCACCTCCTTA
>Sulfitobacter_sp._NAS-14.1
GATTAGATAGTTGGTGGGGTAATGGCCTACCAAGTCTACGATCTATAGCTGGTTTTAGAGGATGATCAGCAACACTGGGACTGAGACACGGCCCAGACTCCTACGGGAGGCAGCAGTGGGGAATCTTAGACAATGGGCGCAAGCCTGATCTAGCCATGCCGCGTGTGTGATGAAGGTCTTAGGATCGTAAAGCACTTTCGCCAGGGATGATAATGACAGTACCTGGTAAAGAAACCCCGGCTAACTCCGTGCCAGCAGCCGCGGTAATACGGAGGGGGTTAGCGTTGTTCGGAATTACTGGGCGTAAAGCGTACGTAGGCGGATTGGAAAGTTGGGGGTGAAATCCCAGGGCTCAACCCTGGAACTGCCTCCAAAACTATCAGTCTAGAGTTCGAGAGAGGTGAGTGGAATTCCAAGTGTAGAGGTGAAATTCGTAGATATTTGGAGGAACACCAGTGGCGAAGGCGGCTCACTGGCTCGATACTGACGCTGAGGTACGAAAGTGTGGGGAGCAAACAGGATTAGATACCCTGGTAGTCCACACCGTAAACGATGAATGCCAGTCGTCGGGCAGTATACTGTTCGGTGACACACCTAACGGATTAAGCATTCCGCCTGGGGAGTACGGTCGCAAGATTAAAACTCAAAGGAATTGACGGGGGCCCGCACAAGCGGTGGAGCATGTGGTTTAATTCGAAGCAACGCGCAGAACCTTACCAACCCTTGACATCCTGTGCTAACCCGAGAGATCGGGCGTTCACTTCGGTGACGCAGTGACAGGTGCTGCATGGCTGTCGTCAGCTCGTGTCGTGAGATGTTCGGTTAAGTCCGGCAACGAGCGCAACCCACATCCTTAGTTGCCAGCAGTTCGGCTGGGCACTCTAAGGAAACTGCCCGTGATAAGCGGGAGGAAGGTGTGGATGACGTCAAGTCCTCATGGCCCTTACGGGTTGGGCTACACACGTGCTACAATGGCAGTGACAATGGGTTAATCCCAAAAAGCTGTCTCAGTTCGGATTGGGGTCTGCAACTCGACCCCATGAAGTCGGAATCGCTAGTAATCGCGTAACAGCATGACGCGGTGAATACGTTCCCGGGCCTTGTACACACCGCCCGTCACACCATGGGAGTTGGTTCTACCCGACGACGCTGCGCTAACCTTCGGGGGGCAGGCGGCCACGGTAGGATCAGCGACTGGGGTGAAGTCGTAACAAGGTAGCCGTAGGGGAACCTGCGGCTGGATCACCTCCTT
>Sulfitobacter_sp._EE-36
CCAGACTCCTACGGGAGGCAGCAGTGGGGAATCTTAGACAATGGGCGCAAGCCTGATCTAGCCATGCCGCGTGTGTGATGAAGGTCTTAGGATCGTAAAGCACTTTCGCCAGGGATGATAATGACAGTACCTGGTAAAGAAACCCCGGCTAACTCCGTGCCAGCAGCCGCGGTAATACGGAGGGGGTTAGCGTTGTTCGGAATTACTGGGCGTAAAGCGTACGTAGGCGGATTGGAAAGTTGGGGGTGAAATCCCAGGGCTCAACCCTGGAACTGCCTCCAAAACTATCAGTCTAGAGTTCGAGAGAGGTGAGTGGAATTCCAAGTGTAGAGGTGAAATTCGTAGATATTTGGAGGAACACCAGTGGCGAAGGCGGCTCACTGGCTCGATACTGACGCTGAGGTACGAAAGTGTGGGGAGCAAACAGGATTAGATACCCTGGTAGTCCACACCGTAAACGATGAATGCCAGTCGTCGGGCAGTATACTGTTCGGTGACACACCTAACGGATTAAGCATTCCGCCTGGGGAGTACGGTCGCAAGATTAAAACTCAAAGGAATTGACGGGGGCCCGCACAAGCGGTGGAGCATGTGGTTTAATTCGAAGCAACGCGCAGAACCTTACCAACCCTTGACATCCTGTGCTAACCCGAGAGATCGGGCGTTCACTTCGGTGACGCAGTGACAGGTGCTGCATGGCTGTCGTCAGCTCGTGTCGTGAGATGTTCGGTTAAGTCCGGCAACGAGCGCAACCCACATCCTTAGTTGCCAGCAGTTCGGCTGGGCACTCTAAGGAAACTGCCCGTGATAAGCGGGAGGAAGGTGTGGATGACGTCAAGTCCTCATGGCCCTTACGGGTTGGGCTACACACGTGCTACAATGGCAGTGACAATGGGTTAATCCCCAAAAGCTGTCTCAGTTCGGATTGGGGTCTGCAACTCGACCCCATGAAGTCGGAATCGCTAGTAATCGCGTAACAGCATGACGCGGTGAATACGTTCCCGGGCCTTGTACACACCGCCCGTCACACCATGGGAGTTGGTTCTACCCGACGACGCTGCGCTAACCTTCGGGGGGCAGGCGGCCACGGTAGGATCAGCGACTGGGGTGAAGTCGTAACAAGGTAGCCGTAGGGGAACCTGCGGCTGGATCACCTCCTT
>Sulfolobus_tokodaii_str.7
ATTCCGGTTGATCCTGCCGGACCCGACCGCTATCGGGGTAGCACTAAGCCATGGGAGTCGTACACCCCCGGGCAAGGGGGTGTGGCGGACGGCTGAGTAACACGTGGCTAACCTACCCTCGGGAGGGGGATAACCCCGGGAAACTGGGGATAATCCCCCATAGGGGAGGAGTCCTGGAACGGTTCCTCCCTTAAAAGGGTATGGGCTATTTCCCGCTCATACCCGCCCGAGGATGGGGCTGCGGCCCATCAGGCTGTTGGCGGGGTAACGGCCCGCCAAACCTATAACGGGTAGGGGCCGTGGGAGCGGGAGCCCCCAGTTGGGCACTGAGACAAGGGCCCAGGCCCTACGGGGCGCACCAGGCGGGAAACGTCCCCAATGCGCGAAAGCGTGAGGGCGCTACCCCGAGTGCCCCCGTAAGGGGGCTTTTCCCCGCTCTACAAAGGCGGGGGAATAAGCGGGGGGCAAGTCTGGTGTCAGCCGCCGCGGTAACACCAGCTCCGCGAGTGGTCGGGACGCTTACTGGGCCTAAAGCGCCTGTAGCCGGCCCACTAAGTCGCCCCTTAAAGACCCGGGCTCAACCCGGGAAATGGGGGCGATACTGGTGGGCTAGGGGGCGGGAGAGGCTAGGGGTACTCCCAGAGGAGGGGCGAAATCCGTAGATCCTGGGAGGACCACCAGTGGCGGAGGCGCCTAGCTAGAACGCGCCCGACGGTGAGAGGCGAAAGCCGGGGCAGCAAATGGGATTAGATACCCCAGTAGTCCCGGCTGTAAACGATGCGGGCTAGGTGTCAGGTGGGCTTAGAGCTCACCTGGTGCCGCAGGGAAGCCGTTAAGCCCGCCGCCTGGGGAGTACGGTCGCAAGACTGAAACTTAAAGGAATTGGCGGGGGAGCACCACAAGGGGTGGAACCTGCGGCTCAATTGGAGTCAACGCCTGGAATCTTACCGGGGGAGACCGCAGGATGACGGCCAGGCTAACGACCTTGCCTGACTCGCGGAGAGGAGGTGCATGGCCGTCGCCAGCTCGTGTTGTGAAATGTCCTGTTAAGTCAGGCAACGAGCGAGACCCCCACCCCTAGTTGGTATCCCCATCTCCGGATGGGGGCCACACTAGGGGGACTGCCGCCGTAAGGCGGAGGAAGGAGGGGGCCACGGCAGGTCAGCATGCCCCGAAACCCCCGGGCCGCACGCGGGTTACAATGGCAGGGACAGCGGGATTGCGACCCCGAAAGGGGGAGCCAATCCCCCAAACCCTGCCGCAGTTGGGATCGAGGGCTGAAACCCGCCCTCGTGAACGAGGAATCCCTAGTAACCGCGGGTCAACAACCCGCGGTGAATACGTCCCTGCTCCTTGCACACACCGCCCGTCGCTCCACCCGAGAGAGGAAGGGGTGAGGTCCCCTGCGATGAGTGGGGGATCGAACTCCTTCCTCTCGAGGGGGGAGAAGTCGTAACAAGGTAGCCGTAGGGGAACCTGCGGCTGGATCACCTC
>Sulfurihydrogenibium_yellowstonense_SS-5
TGACGGTACCCCAGGAATAAGGGACGGCTAACTACGTGCCAGCAGCCGCGGTAATACGTAGGTCCCGAACGTTGCGCGAATTTACTGGGCGTAAAGGGTCCGTAGGCGGTTTAGCAAGTGGTTGGTGAAATTTCACGGCTCAACCGTGAAACTGCCTTCCAAACTGCTAAACTTGAGGCAGGGAGAGGTCGGCGGAATTCCCGGTGTAGCGGTGAAATGCGTAGATATCGGGAGGAACACCAGTGGCGAAGGCGGCCGACTGGAACTGTCCTGACGCTGAGGGACGAAAGCTAGGGGAGCAAACCGGATTAGATACCCGGGTAGTCCTAGCCGTAAACGATGGATGCTAGATGTGGGCTACGAAAGTAGTCCGTGCCGTAAGCTAACGCGTTAAGCATCCCGCCTGGGGAGTACGGCCGCAAGGTTGAAACTCAAAGGAATTGACGGGGACCCGCACAACCGGTGGAGCGTCTGGTTTAATTCGATGCTAACCGAAAAACCTCACCAGGGTTTGACATGCGGTGTGTCGGGTATGAAAGTACCCTAGGCTATGATTATTCATAGCCGCGCCGCACAGGTGGTGCATGGTCGTCGTCAGCTCGTGTCGTGAGATGTTGGGTTAAGTCCCGCAACGAGCGCAACCCTTGTCCTGTGTTACCAGCGGGTAATGCCGGGTACTCACAGGAGACTGCCGGCGATAAGCCGGAGGAAGGAGGGGATGACGTCAGATCAGTATGCCCTTTATGCCCTGGGCTACACAGGCGCTACAGTGGCAGGGACAATGGGCTGCAACGCCGTAAGGCGGAGCTAATCCCCTAAACCCTGTCGTGGTGCAGATTGAGGGTTGCAACTCACCCTCATGAAGGCGGAATCGGTAGTAATGGCGAATCAGCAATGTCGCCGTGAATACGTTCCCGGGTCTTGTACACACCGCCCGTCACGCCATGGGAGTCGGGTTCATCGGAAGTCCCCGAGCTAACCTGCAAAGGAGGCAGGGGCCGATGATGGGCCTGATGACTGGGGCGAAGTCGTAACAAGGTAGCCCTAGGGGAACCTGGGGCTGGATCACCTCCTT
>Sulfurihydrogenibium_yellowstonense_SS-5
CGCGAACGTTGGCGGCGTGCCTAACACATGCAAGTCGTGGGGCAGCAGGCTACTACCTTCGGGTAGTAGTGCTGGCGACCGGCAAACGGGTGAGTAACACGTAGCTTACCTACCCATAGGTTGGGGATAACATTCCGAAAGGGGTGCTAATACCCAATAATGAGGAGACTCCAAAGCCCTTATGGGCGCCTATGGATGGGGCTGCGTCCCATCAGCTAGTTGGTGAGGTAATGGCTCACCAAGGCTACGACGGGTAACCGGTCTGAGAGGATGACCGGTCACAGTGGGACTGAGACACGGCCCGCACCCCTACGGGGGGCAGCAGTGGGGAATATTGGGCAATGGCCGAAAGGCTGACCCAGCAACGCCGCGTGGTGGATGAAGCCCTTCGGGGTGTAAACACCTTTTCTGGGGGAAGATAATGACGGTACCCCAGGAATAAGGGACGGCTAACTACGTGCCAGCAGCCGCGGTAATACGTAGGTCCCGAACGTTGCGCGAATTTACTGGGCGTAAAGGGTCCGTAGGCGGTTTAGCAAGTGGTTGGTGAAATTTCACGGCTCAACCGTGAAACTGCCTTCCAAACTGCTAAACTTGAGGCAGGGAGAGGTCGGCGGAATTCCCGGTGTAGCGGTGAAATGCGTAGATATCGGGAGGAACACCAGTGGCGAAGGCGGCCGACTGGAACTGTCCTGACGCTGAGGGACGAAAGCTAGGGGAGCAAACCGGATTAGATACCCGGGTAGTCCTAGCCGTAAACGATGGATGCTAGATGTGGGCTACGAAAGTAGTCCGTGCCGTAAGCTAACGCGTTAAGCATCCCGCCTGGGGAGTATGGCCGCAAGGTTGAAACTCAAAGGAATTGACGGGGACCCGCACAACCGGTGGAGCGTCTGGTTTAATTCGATGCTAACCGAAAAACCTCACCAGGGTTTGACATGCGGTGTGTCGGGTATGAAAGTACCCTAGGCCATGATTATTCATGGCCGCGCCGCACAGGTGGTGCATGGTCGTCGTCAGCTCGTGTCGTGAGATGTTGGGTTAAGTCCCGCAACGAGCGCAACCCTTGTCCTGTGTTACCAGCGGGTAATGCCGGGTACTCACAGGAGACTGCCGGCGATAAGCCGGAGGAAGGAGGGGATGACGTCAGATCAGTATGCCCTTTATGCCCTGGGCTACACAGGCGCTACAGTGGCAGGGACAATGGGCTGCAACGCCGTAAGGCGGAGCTAATCCCCTAAACCCTGTCGTGGTGCAGATTGAGGGTTGCAACTCACCCTCATGAAGGCGGAATCGGTAGTAATGGCGAATCAGCAATGTCGCCGTGAATACGTTCCCGGGTCTTGTACACACCGCCCGTCACGCCATGGGAGTCGGGTTCATCGGAAGTCCCCGAGCTAACCTGCAAAGGAGGCAGGGGCCGATGATGGGCCTGATGACTGGGGCG
>Sulfurihydrogenibium_yellowstonense_SS-5
CGCGAACGTTGGCGGCGTGCCTAACACATGCAAGTCGTGGGGCAGCAGGCTACTACCTTCGGGTAGTAGTGCTGGCGACCGGCAAACGGGTGAGTAACACGTAGCTTACCTACCCATAGGTTGGGGATAACATCCCGAAAGGGGTGCTAATACCCAATAATGAGGAGACTCCAAAGCCCTTATGGGTGCCTATGGATGGGGCTGCGTCCCATCAGCTTGTTGGTGAGGTAATGGCTCACCAAGGCTACGACGGGTAACCGGTCTGAGAGGATGACCGGTCACAGTGGGACTGAGACACGGCCCGCACCCCTACGGGGGGCAGCAGTGGGGAATATTGGGCAATGGCCGAAAGGCTGACCCAGCAACGCCGCGTGGTGGATGAAGCCCTTCGGGGTGTAAACACCTTTTCTGGGGGAAGATAATGACGGTACCCCAGGAATAAGGGACGGCTAACTACGTGCCAGCAGCCGCGGTAATACGTAGGTCCCGAACGTTGCGCGAATTTACTGGGCGTAAAGGGTCCGTAGGCGGTTTAGCAAGTGGTTGGTGAAATTTCACGGCTCAACCGTGAAACTGCCTTCCAAACTGCTAAACTTGAGGCAGGGAGAGGTCGGCGGAATTCCCGGTGTAGCGGTGAAATGCGTAGATATCGGGAGGAACACCAGTGGCGAAGGCGGCCGACTGGAACTGTCCTGACGCTGAGGGACGAAAGCTAGGGGAGCAAACCGGATTAGATACCCGGGTAGTCCTAGCCGTAAACGATGGATGCTAGATGTGGGCTACGAAAGTAGTCCGTGCCGTAAGCTAACGCGTTAAGCATCCCGCCTGGGGAGTATGGCCGCAAGGTTGAAACTCAAAGGAATTGACGGGGACCCGCACAACCGGTGGAGCGTCTGGTTTAATTCGATGCTAACCGAAAAACCTCACCAGGGTTTGACATGCGGTGTGTCGGGTATGAAAGTACCCTAGGCCATGATTATTCATGGCCGCGCCGCACAGGTGGTGCATGGTCGTCGTCAGCTCGTGTCGTGAGATGTTGGGTTAAGTCCCGCAACGAGCGCAACCCTTGTCCTGTGTTACCAGCGGGTAATGCCGGGTACTCACAGGAGACTGCCGGCGATAAGCCGGAGGAAGGAGGGGATGACGTCAGATCAGTATGCCCTTTATGCCCTGGGCTACACAGGCGCTACAGTGGCAGGGACAATGGGCTGCAACGCCGTAAGGCGGAGCTAATCCCCTAAACCCTGTCGTGGTGCAGATTGAGGGTTGCAACTCACCCTCATGAAGGCGGAATCGGTAGTAATGGCGAATCAGCAATGTCGCCGTGAATACGTTCCCGGGTCTTGTACACACCGCCCGTCACGCCATGGGAGTCGGGTTCATCGGAAGTCCCCGAGCTAACCTGCAAAGGAGGCAGGGGCCGATGATGGGCCTGATGACTGGGGCG
>Sulfurihydrogenibium_sp._YO3AOP1
TGACGGTACCCCAGGAATAAGGGACGGCTAACTACGTGCCAGCAGCCGCGGTAATACGTAGGTCCCGAACGTTGCGCGAATTTACTGGGCGTAAAGGGTCCGTAGGCGGTTTAGCAAGTGGTTGGTGAAATTTCACGGCTCAACCGTGAAACTGCCTTCCAAACTGCTAAACTTGAGGCAGGGAGAGGTCGGCGGAATTCCCGGTGTAGCGGTGAAATGCGTAGATATCGGGAGGAACACCAGTGGCGAAGGCGGCCGACTGGAACTGTCCTGACGCTGAGGGACGAAAGCTAGGGGAGCAAACCGGATTAGATACCCGGGTAGTCCTAGCCGTAAACGATGGATGCTAGATGTGGGCTACGAAAGTAGTCCGTGCCGTAAGCTAACGCGTTAAGCATCCCGCCTGGGAAGTACGGCCGCAAGGTTGAAACTCAAAGGAATTGACGGGGACCCGCACAACCGGTGGAGCGTCTGGTTTAATTCGATGCTAACCGAATAACCTCACCAGGGTTTGACATGCGGTGTGTCGGGTATGAAAGTACCCTAGGCTATGATTATTCATAGCCGCGCCGCACAGGTGGTGCATGGTCGTCGTCAGCTCGTGTCGTGAGATGTTGGGTTAAGTCCCGCAACGAGCGCAACCCTTGTCCTGTGTTACCAGCGGGTAATGCCGGGTACTCACAGGAGACTGCCGGCGATAAGCCGGAGGAAGGAGGGGATGACGTCAGATCAGTATGCCCTTTATGCCCTGGGCTACACAGGCGCTACAGTGGCAGGGACAATGGGCTGCAACGCTGCAAGGCGGAGCTAATCCCATAAACCCTGTCGTGGTGCAGATTGAGGGTTGCAACTCACCCTCATGAAGGCGGAATCGGTAGTAATGGCGAATCAGCAATGTCGCCGTGAATACGTTCCCGGGTCTTGTACACACCGCCCGTCACGCCATGGGAGTCGGGTTCATCGGAAGTCCCCGGGCTAACCTGCAAAGGAGGCAGGGGCCGATGATGGGCCTGATGACTGGGGCGAAGTCGTAACAAGGTAGCCCTAGGGGAACCTGGGGCTGGATCACCTCCTT
>Thermoanaerobacter_pseudethanolicus_ATCC_33223
AAGCCCCGGCTAACTACGTGCCAGCAGCCGCGGTAAGACGTAGGGGGCGAGCGTTGTCCGGAATTACTGGGCGTAAAGGGCGCGTAGGCGGCCGTTCAAGTCAGGTGTAAAATACCCGGGCTCAACCCGGGGATAGCACTTGAAACTGGGCGGCTAGAGGGCAGGAGAGGGGAGTGGAATTCCCGGTGTAGCGGTGAAATGCGTAGATATCGGGAGGAATACCAGTGGCGAAGGCGACTCTCTGGACTGACCCTGACGCTGAGGCGCGAAAGCGTGGGGAGCAAACAGGATTAGATACCCTGGTAGTCCACGCCGTAAACGATGGGTACTAGGTGTGGGATGCGGAAGCATTCCGTGCCGTAGTTAACGCAATAAGTACCCCGCCTGGGGAGTACGGCCGCAAGGTTGAAACTCAAAGGAATTGACGGGGGCCCGCACAAGCGGTGGAGCATGTGGTTTAATTCGAAGCAACGCGAAGAACCTTACCAGGGCTTGACATGCAGGTAGTAGCGAGCCGAAAGGTGAGCGACCTTACCTTAAAGGTGAGGAGCCTGCACAGGTGGTGCATGGTTGTCGTCAGCTCGTGTCGTGAGATGTTGGGTTAAGTCCCGCAACGAGCGCAACCCCTGCCTCTAGTTGCCAGCGGGTGAAGCCGGGCACTCTAGAGGGACTGCCGTGGACAACACGGAGGAAGGTGGGGATGACGTCAAATCATCATGCCCTATATGCCCTGGGCCACACACGTGCTACAATGGCCGGTACAGAGGGAAGCGAAGCCGCGAGGTGGAGCGAAACCCAAAAAGCCGGTCCAAGTTCGGATTGCAGGCTGCAACTCGCCTGCATGAAGTCGGAATCGCTAGTAATCGCGGATCAGCATGCCGCGGTGAATACGTTCCCGGGCCTTGTACACACCGCCCGTCACACCACGAGAGTCTGCAACACCCGAAGCCGGTGACCCAACCGGGAAGGAGGGAGCCGTCGAAGGTGGGGCAGATGATTGGGGTGAAGTCGTAACAAGGTAGCCGTATCGGAAGGTGCGGCTGGATCACCTCCTT
>Thermoanaerobacter_pseudethanolicus_ATCC_33223
AAGCCCCGGCTAACTACGTGCCAGCAGCCGCGGTAAGACGTAGGGGGCGAGCGTTGTCCGGAATTACTGGGCGTAAAGGGCGCGTAGGCGGCCGTTCAAGTCAGGTGTAAAATACCCGGGCTCAACCCGGGGATAGCACTTGAAACTGGGCGGCTAGAGGGCAGGAGAGGGGAGTGGAATTCCCGGTGTAGCGGTGAAATGCGTAGATATCGGGAGGAATACCAGTGGCGAAGGCGACTCTCTGGACTGACCCTGACGCTGAGGCGCGAAAGCGTGGGGAGCAAACAGGATTAGATACCCTGGTAGTCCACGCCGTAAACGATGGGTACTAGGTGTGGGATGCGGAAGCATTCCGTGCCGTAGTTAACGCAATAAGTACCCCGCCTGGGGAGTACGGCCGCAAGGTTGAAACTCAAAGGAATTGACGGGGGCCCGCACAAGCGGTGGAGCATGTGGTTTAATTCGAAGCAACGCGAAGAACCTTACCAGGGCTTGACATGCAGGTAGTAGCGAGCCGAAAGGTGAGCGACCTTACCTTAAAGGTGAGGAGCCTGCACAGGTGGTGCATGGTTGTCGTCAGCTCGTGTCGTGAGATGTTGGGTTAAGTCCCGCAACGAGCGCAACCCCTGCCTCTAGTTGCCAGCGGGTGAAGCCGGGCACTCTAGAGGGACTGCCGTGGACAACACGGAGGAAGGTGGGGATGACGTCAAATCATCATGCCCTATATGCCCTGGGCCACACACGTGCTACAATGGCCGGTACAGAGGGAAGCGAAGGAGCGATCTGGAGCGAAACCCAAAAAGCCGGTCCAAGTTCGGATTGCAGGCTGCAACTCGCCTGCATGAAGTCGGAATCGCTAGTAATCGCGGATCAGCATGCCGCGGTGAATACGTTCCCGGGCCTTGTACACACCGCCCGTCACACCACGAGAGTCTGCAACACCCGAAGCCGGTGACCCAACCGGGAAGGAGGGAGCCGTCGAAGGTGGGGCAGATGATTGGGGTGAAGTCGTAACAAGGTAGCCGTATCGGAAGGTGCGGCTGGATCACCTCCTT
>Thermoanaerobacter_pseudethanolicus_ATCC_33223
AAGCCCCGGCTAACTACGTGCCAGCAGCCGCGGTAAGACGTAGGGGGCGAGCGTTGTCCGGAATTACTGGGCGTAAAGGGCGCGTAGGCGGCCGTTCAAGTCAGGTGTAAAATACCCGGGCTCAACCCGGGGATAGCACTTGAAACTGGGCGGCTAGAGGGCAGGAGAGGGGAGTGGAATTCCCGGTGTAGCGGTGAAATGCGTAGATATCGGGAGGAATACCAGTGGCGAAGGCGACTCTCTGGACTGACCCTGACGCTGAGGCGCGAAAGCGTGGGGAGCAAACAGGATTAGATACCCTGGTAGTCCACGCCGTAAACGATGGGTACTAGGTGTGGGATGCGGAAGCATTCCGTGCCGTAGTTAACGCAATAAGTACCCCGCCTGGGGAGTACGGCCGCAAGGTTGAAACTCAAAGGAATTGACGGGGGCCCGCACAAGCGGTGGAGCATGTGGTTTAATTCGAAGCAACGCGAAGAACCTTACCAGGGCTTGACATGCAGGTAGTAGCGAGCCGAAAGGTGAGCGACCTTACCTTAAAGGTGAGGAGCCTGCACAGGTGGTGCATGGTTGTCGTCAGCTCGTGTCGTGAGATGTTGGGTTAAGTCCCGCAACGAGCGCAACCCCTGCCTCTAGTTGCCAGCGGGTGAAGCCGGGCACTCTAGAGGGACTGCCGTGGACAACACGGAGGAAGGTGGGGATGACGTCAAATCATCATGCCCTATATGCCCTGGGCCACACACGTGCTACAATGGCCGGTACAGAGGGAGGCGAAGGAGCGATCTGGAGCGGAACCCAAAAAGCCGGTCCAAGTTCGGATTGCAGGCTGCAACTCGCCTGCATGAAGTCGGAATCGCTAGTAATCGCGGATCAGCATGCCGCGGTGAATACGTTCCCGGGCCTTGTACACACCGCCCGTCACACCACGAGAGTCTGCAACACCCGAAGCCGGTGACCCAACCGGGAAGGAGGGAGCCGTCGAAGGTGGGGCAGATGATTGGGGTGAAGTCGTAACAAGGTAGCCGTATCGGAAGGTGCGGCTGGATCACCTCCTT
>Thermoanaerobacter_pseudethanolicus_ATCC_33223
ACAGGTGGTGCATGGTTGTCGTCAGCTCGTGTCGTGAGATGTTGGGTTAAGTCCCGCAACGAGCGCAACCCTT
>Thermoanaerobacter_pseudethanolicus_ATCC_33223
AGAGTTTGATCCTGGCTCAGGACGAACGCTGGCGGCGTGCCTAACACATGCAAGTCGAGCGGTCCGGCAGCCAACTTAAGTTGGGAGCCGGATAGCGGCGGACGGGTGAGTAACGCGTGGGCAACCTACCCTTAAGACCGGGATAACACCTCGAAAGGGGTGCTAATACTGGATAAGCTCCTTGTAGGGCATCCTATGAGGAGGGAAGGTAGCGGGAGCTACCGCTTAAGGATGGGCCCGCGTCCCATCAGCTAGTTGGTAGGGTAACGGCCTACCAAGGCGACGACGGGTAGCCGGCCTGAGAGGGTGGTCGGCCACACTGGGACTGAGACACGGCCCAGACTCCTACGGGAGGCAGCAGTGGGGAATCTTGCGCAATGGGCGAAAGCCTGACGCAGCGACGCCGCGTGAGCGAGGAAGGCCTTCGGGTCGTAAAG
>Thermoanaerobacter_pseudethanolicus_ATCC_33223
AGCTAGTTGGTAGGGTAACGGCCTACCAAGGCGACGACGGGTAGCCGGCCTGAGAGGGTGGTCGGCCACACTGGGACTGAGACACGGCCCAGACTCCTACGGGAGGCAGCAGTGGGGAATCTTGCGCAATGGGCGAAAGCCTGACGCAGCGACGCCGCGTGAGCGAAGAAGGCCTTCGGGTCGTAAAGCTCGATAGTGTGGGAAGAATAGATGACGGTACCACACGAAAGCCCCGGCTAACTACGTGCCAGCAGCCGCGGTAAGACGTAGGGGGCGAGCGTTGTCCGGAATTACTGGGCGTAAAGGGCGCGTAGGCGGCCGTTCAAGTCAGGTGTAAAAAACCCGGGCTCAACCCGGGGGATGCACATGAAACTGGGTGGCTAGAGGGCAGGAGAGGGGAGTGGAATTCCCGGTGTAGCGGTGAAATGCGTAGATATCGGGAGGAATACCAGTGGCGAAGGCGACTCTCTGGACTGACCCTGACGCTGAGGCGCGAAAGCGTGGGGAGCAAACAGGATTAGATACCCTGGTAGTCCACGCCGTAAACGATGGGTACTAGGTGTGGGATGCGGAAGCATTCCGTGCCGTAGTTAACGCAATAAGTACCCCGCCTGGGGAGTACGGCCGCAAGGTTGAAACTCAAAGGAATTGACGGGGGCCCGCACAAGCGGTGGAGCATGTGGTTTAATTCGAAGCAACGCGAAGAACCTTACCAGGGCTTGACAT
>Thermoanaerobacter_pseudethanolicus_ATCC_33223
AGCTAGTTGGTAGGGTAACGGCCTACCAAGGCGACGACGGGTAGCCGGCCTGAGAGGGTGGTCGGCCACACTGGGACTGAGACACGGCCCAGACTCCTACGGGAGGCAGCAGTGGGGAATCTTGCGCAATGGGCGAAAGCCTGACGCAGCGACGCCGCGTGAGCGAGGAAGGCCTTCGGGTCGTAAAGCTCGATAGTGTGGGAAGAATAGATGACGGTACCACACGAAAGCCCCGGCTAACTACGTGCCAGCAGCCGCGGTAAGACGTAGGGGGCGAGCGTTGTCCGGAATTACTGGGCGTAAAGGGCGCGTAGGCGGCCGTTCAAGTCAGGTGTAAAAAACCCGGGCTCAACCCGGGGGATGCACATGAAACTGGGTGGCTAGAGGGCAGGAGAGGGGAGTGGAATTCCCGGTGTAGCGGTGAAATGCGTAGATATCGGGAGGAATACCAGTGGCGAAGGCGACTCTCTGGACTGACCCTGACGCTGAGGCGCGAAAGCGTGGGGAGCAAACAGGATTAGATACCCTGGTAGTCCACGCCGTAAACGATGGGTACTAGGTGTGGGATGCGGAAGCATTCCGTGCCGTAGTTAACGCAATAAGTACCCCGCCTGGGGAGTACGGCCGCAAGGTTGAAACTCAAAGGAATTGACGGGGGCCCGCACAAGCGGTGGAGCATGTGGTTTAATTCGAAGCAACGCGAAGAACCTTACCAGGGCTTGACAT
>Thermotoga_neapolitana_DSM_4359
AGGGTTTGATCCTGGCTCAGGGTGAACGCTGGCGGCGTGCCTAACACATGCAAGTCGAGCGGGGGAAACTCCCCTTTGGGGAGGAGTACCCAGCGGCGGACGGGTGAGTAACACGTGGGTAACCTGCCCTCCGGAGGGGGATAACCAGGGGAAACCCTGGCTAATACCCCATACGCTCCATCAACGCAAGTTGGTGGAGGAAAGGGGCGTTTGCCCCGCCGGAGGAGGGGCCCGCGGCCCATCAGGTAGTTGGTGGGGTAACGGCCCACCAAGCCGACGACGGGTAGCCGGCCTGAGAGGGTGGTCGGCCACAGGGGCACTGAGACACGGGCCCCACTCCTACGGGAGGCAGCAGTGGGGAATCTTGGACAATGGGGGAAACCCTGATCCAGCGACGCCGCGTGCGGGACGAAGCCCTTCGGGGTGTAAACCGCTGTGGCGGGGGAAGAATAAGGCAGGGAGGAAATGCCCTGCCGATGACGGTACCCCGCTAGAAAGCCCCGGCTAACTACGTGCCAGCAGCCGCGGTAATACGTAGGGGGCAAGCGTTACCCGGATTTACTGGGCGTAAAGGGGGCGTAGGCGGCCTGGTGTGTCGGATGTGAAATCCCACGGCTCAACCGTGGGGCTGCATCCGAAACTACCAGGCTTGGGGGCGGTAGAGGGAGACGGAACTGCCGGTGTAGGGGTGAAATCCGTAGATATCGGCAGGAACGCCGGTGGGGAAGCCGGTCTCCTGGGCCGACCCCGACGCTGAGGCCCGAAAGCCAGGGGAGCAAACCGGATTAGATACCCGGGTAGTCCTGGCTGTAAACGATGCCCACTAGGTGTGGGGGGATAATCCCTCCGTGCTGAAGCTAACGCGTTAAGTGGGCCGCCTGGGGAGTACGCCCGCAAGGGTGAAACTCAAAGGAATTGACGGGGGCCCGCACAAGCGGTGGAGCGTGTGGTTTAATTGGATGCTAAGCCAAGAACCTTACCAGGGCTTGACATGCCGGTGGTACCTCCCCGAAAGGGGTAGGGACCCAGTCCTTCGGGACTGGGAGCCGGCACAGGTGGTGCACGGCCGTCGTCAGCTCGTGCCGTGAGGTGTTGGGTTAAGTCCCGCAACGAGCGCAACCCCTGCCCCTAGTTGCCAGCGGTTCGGCCGGGCACTCTAGGGGGACTGCCGGCGACGAGCCGGAGGAAGGAGGGGATGACGTCAGGTACTCGTGCCCCTTATGCCCTGGGCGACACACGCGCTACAATGGGCGGTACAATGGGTTGCGACCCCGCGAGGGGGAGCCAATCCCCAAAGCCGCCCTCAGTTCGGATCGCAGGCTGCAACCCGCCTGCGTGAAGCCGGAATCGCTAGTAATCGCGGATCAGCCATGCCGCGGTGAATACGTTCCCGGGCCTTGTACACACCGCCCGTCACGCCACCCGAGTCGGGGGCTCCCGAAGACACCTGCCCCAACCCGAAAGGGAGGGGGGGTGTCGAGGGAGAACCTGGCGAGGGGGGCGAAGTCGTAACAAGGTAGCCGTACCGGAAGGTGCGGCTGGATCACCT
>Thermotoga_neapolitana_DSM_4359
GGTGAACGCTGGCGGCGTGCCTAACACATGCAAGTCGAGCGGGGGAAACTCCCTTTGGGGAGGAGTACCCAGCGGCGGACGGGTGAGTAACACGTGGGTAACCTGCCCTCCGGAGGGGGATAACCAGGGGAAACCCTGGCTAATACCCCATACGCTCCATCAACGCAAGTTGGTGGAGGAAAGGGGCGTTTGCCCCGCCGGAGGAGGGGCCCGCGGCCCATCAGGTAGTTGGTGGGGTAACGGCCCACCAAGCCGACGACGGGTAGCCGGCCTGAGAGGGTGGTCGGCCACAGGGGCACTGAGACACGGGCCCCACTCCTACGGGAGGCAGCAGTGGGGAATCTTGGACAATGGGGGAAACCCTGATCCAGCGACGCCGCGTGCGGGACGAAGCCCTTCGGGGTGTAAACCGCTGTGGCGGGGGAAGAATAAGGCAGGGAGGAAATGCCCTGCCGATGACGGTACCCCGCTAGAAAGCCCCGGCTAACTACGTGCCAGCAGCCGCGGTAATACGTAGGGGGCAAGCGTTACCCGGATTTACTGGGCGTAAAGGGGGCGTAGGCGGCCTGGTGTGTCGGATGTGAAATCCCACGGCTCAACCGTGGGGCTGCATCCGAAACTACCAGGCTTGGGGGCGGTAGAGGGAGACGGAACTGCCGGTGTAGGGGTGAAATCCGTAGATATCGGCAGGAACGCCGGTGGGGAAGCCGGTCTCCTGGGCCGACCCCGACGCTGAGGCCCGAAAGCCAGGGGAGCAAACCGGATTAGATACCCGGGTAGTCCTGGCTGTAAACGATGCCCACTAGGTGTGGGGGGATAATCCCTCCGTGCTGAAGCTAACGCGTTAAGTGGGCCGCCTGGGGAGTACGCCCGCAAGGGTGAAACTCAAAGGAATTGACGGGGGCCCGCACAAGCGGTGGAGCGTGTGGTTTAATTGGATGCTAAGCCAAGAACCTTACCAGGGCTTGACATGCCGGTGGTACCTCCCCGAAAGGGGTAGGGACCCAGTCCTTCGGGACTGGGAGCCGGCACAGGTGGTGCACGGCCGTCGTCAGCTCGTGCCGTGAGGTGTTGGGTTAAGTCCCGCAACGAGCGCAACCCCTGCCCCTAGTTGCCAGCGGTTCGGCCGGGCACTCTAGGGGGACTGCCGGCGACGAGCCGGAGGAAGGAGGGGATGACGTCAGGTACTCGTGCCCCTTATGCCCTGGGCGACACACGCGCTACAATGGGCGGTACAATGGGTTGCGACCCCGCGAGGGGGAGCCAATCCCCAAAGCCGCCCTCAGTTCGGATCGCAGGCTGCAACCCGCCTGCGTGAAGCCGGAATCGCTAGTAATCGCGGATCAGCCATGCCGCGGTGAATACGTTCCCGGGCCTTGTACACACCGCCCGTCACGCCACCCGAGTCGGGGGCTCCCGAAGACACCTGCCCCAACCCGAAAGGGAGGGGGGGTGTCGAGGGAGAACCTGGCGAGGGGGGCG
>Thermotoga_petrophila_RKU-1
AGGGTTTGATCCTGGCTCAGGGTGAACGCTGGCGGCGTGCCTAACACATGCAAGTCGAGCGGGGGAAACTCCCTTCGGGGAGGAGTACCCAGCGGCGGACGGGTGAGTAACACGTGGGTAACCTGCCCTCCGGAGGGGGATAACCAGGGGAAACCCTGGCTAATACCCCATACGCTCCATCAACGCAAGTTGGTGGAGGAAAGGGGCGTTTGCCCCGCCGGAGGAGGGGCCCGCGGCCCATCAGGTAGTTGGTGGGGTAACGGCCCACCAAGCCGACGACGGGTAGCCGGCCTGAGAGGGTGGTCGGCCACAGGGGCACTGAGACACGGGCCCCACTCCTACGGGAGGCAGCAGTGGGGAATCTTGGACAATGGGGGAAACCCTGATCCAGCGACGCCGCGTGCGGGACGAAGCCCTTCGGGGTGTAAACCGCTGTGGCGGGGGAAGAATAAGGTAGGGAGGGAATGCCCTACCGATGACGGTACCCCGCTAGAAAGCCCCGGCTAACTACGTGCCAGCAGCCGCGGTAATACGTAGGGGGCAAGCGTTACCCGGATTTACTGGGCGTAAAGGGGGCGTAGGCGGCCTGGTGTGTCGGATGTGAAATCCCACGGCTCAACCGTGGGGCCGCATCCGAAACTACCAGGCTTGGGGGCGGTAGAGGGAGACGGAACTGCCGGTGTAGGGGTGAAATCCGTAGATATCGGCAGGAACGCCGGTGGGGAAGCCGGTCTCCTGGGCCGACCCCGACGCTGAGGCCCGAAAGCCAGGGGAGCAAACCGGATTAGATACCCGGGTAGTCCTGGCCGTAAACGATGCCCACTAGGTGTGGGGGGGTCATCCCTCCGTGCTGAAGCTAACGCGTTAAGTGGGCCGCCTGGGGAGTACGCCCGCAAGGGTGAAACTCAAAGGAATTGACGGGGGCCCGCACAAGCGGTGGAGCGTGTGGTTTAATTGGATGCTAAGCCAAGAACCTTACCAGGGCTTGACATGCCGGTGGTACCTCCCCGAAAGGGGTAGGGACCCAGTCCTTTGGGACTGGGAGCCGGCACAGGTGGTGCACGGCCGTCGTCAGCTCGTGCCGTGAGGTGTTGGGTTAAGTCCCGCAACGAGCGCAACCCCTGCCCCTAGTTGCCAGCGGTTCGGCCGGGCACTCTAGGGGGACTGCCGGCGACGAGCCGGAGGAAGGAGGGGATGACGTCAGGTACTCGTGCCCCTTATGCCCTGGGCGACACACGCGCTACAATGGGCGGTACAATGGGTTGCGACCCCGCGAGGGGGAGCCAATCCCCAAAACCGCCCTCAGTTCGGATCGCAGGCTGCAACCCGCCTGCGTGAAGCCGGAATCGCTAGTAATCGCGGATCAGCCACGCCGCGGTGAATACGTTCCCGGGCCTTGTACACACCGCCCGTCACGCCACCCGAGTCGGGGGCTCCCGAAGACACCTGCCCCAACCCGAAAGGGAGGGGGGGTGTTGAGGGAGAACCTGGTGAGGGGGGCGAAGTCGTAACAAGGTAGCCGTACCGGAAGGTGCGGCTGGATCACCTCCTTT
>Thermotoga_sp._RQ2
GTTTGATCCTGGCTCAGGGTGAACGCTGGCGGCGTGCCTAACACATGCAAGTCGAGCGGGGGAAACTCCCTTCGGGGAGGAGTACCCAGCGGCGGACGGGTGAGTAACACGTGGGTAACCTGCCCTCCGGAGGGGGATAACCAGGGGAAACCCTGGCTAATACCCCATACGCTCCATCAACGCAAGTTGGTGGAGGAAAGGGGCGCTTGCCCCGCCGGAGGAGGGGCCCGCGGCCCATCAGGTAGTTGGTGGGGTAACGGCCCACCAAGCCGACGACGGGTAGCCGGCCTGAGAGGGTGGTCGGCCACAGGGGCACTGAGACACGGGCCCCACTCCTACGGGAGGCAGCAGTGGGGAATCTTGGACAATGGGGGAAACCCTGATCCAGCGACGCCGCGTGCGGGACGAAGCCCTTCGGGGTGTAAACCGCTGTGGCGGGGGAAGAATAAGGTAGGGAGGAAATGCCCTACCGATGACGGTACCCCGCTAGAAAGCCCCGGCTAACTACGTGCCAGCAGCCGCGGTAATACGTAGGGGGCAAGCGTTACCCGGATTTACTGGGCGTAAAGGGGGCGTAGGCGGCCTGGTGTGTCGGATGTGAAATCCCACGGCTCAACCGTGGGGCTGCATCCGAAACTACCAGGCTTGGGGGCGGTAGAGGGAGACGGAACTGCCGGTGTAGGGGTGAAATCCGTAGATATCGGCAGGAACGCCGGTGGGGAAGCCGGTCTCCTGGGCCGACCCCGACGCTGAGGCCCGAAAGCCAGGGGAGCAAACCGGATTAGATACCCGGGTAGTCCTGGCTGTAAACGATGCCCACTAGGTGTGGGGGGGGTAATCCCTCCGTGCTGAAGCTAACGCGTTAAGTGGGCCGCCTGGGGAGTACGCCCGCAAGGGTGAAACTCAAAGGAATTGACGGGGGCCCGCACAAGCGGTGGAGCGTGTGGTTTAATTGGATGCTAAGCCAAGAACCTTACCAGGGCTTGACATGCCGGTGGTACCTCCCCGAAAGGGGTAGGGACCCAGTCCTTCGGGACTGGGAGCCGGCACAGGTGGTGCACGGCCGTCGTCAGCTCGTGCCGTGAGGTGTTGGGTTAAGTCCCGCAACGAGCGCAACCCCTGCCCCTAGTTGCCAGCGGTTCGGCCGGGCACTCTAGGGGGACTGCCGGCGACGAGCCGGAGGAAGGAGGGGATGACGTCAGGTACTCGTGCCCCTTATGCCCTGGGCGACACACGCGCTACAATGGGCGGTACAATGGGTTGCGACCCCGCGAGGGGGAGCCAATCCCCAAAGCCGCCCTCAGTTCGGATCGCAGGCTGCAACCCGCCTGCGTGAAGCCGGAATCGCTAGTAATCGCGGATCAGCCATGCCGCGGTGAATACGTTCCCGGGCCTTGTACACACCGCCCGTCACGCCA
>Thermotoga_sp._RQ2
GCTCAGGGTGAACGCTGGCGGCGTGCCTAACACATGCAAGTCGAGCGGGGGAAACTCCCTTCGGGGAGGAGTACCCAGCGGCGGACGGGTGAGTAACACGTGGGTAACCTGCCCTCCGGAGGGGATAACCAGGGGAAACCCTGGCTAATACCCCATACGCTCCATCAACGCAAGTTGGTGGAGGAAAGGGGCGCTTGCCCGCCGGAGGAGGGGCCCGCGGCCATCAGGTAGTTGGTGGGGTAACGGCCCACCAAGCCGACGACGGGTAGCCGGCCTGAGAGGGTGGTCGGCCACAGGGGCACTGAGACACGGGCCCCACTCCTACGGGAGGCAGCAGTGGGGAATCTTGGACAATGGGGGAAACCCTGATCCAGCGACGCCGCGTGCGGGACGAAGCCCTTCGGGGTGTAAACCGCTGTGGCGGGGGAAGAATAAGGTAGGGAGGAAATGCCCTACCGATGACGGTACCCCGCTAGAAAGCCCCGGCTAACTACGTGCCAGCAGCCGCGGTAATACGTAGGGGGCAAGCGTTACCCGGATTTACTGGGCGTAAAGGGGGCGTAGGCGGCCTGGTGTGTCGGATGTGAAATCCCACGGCTCAACCGTGGGGCTGCATCCGAAACTACCAGGCTTGGGGGCGGTAGAGGGAGACGGAACTGCCGGTGTAGGGGTGAAATCCGTAGATATCGGCAGGAACGCCGGTGGGGAAGCCGGTCTCCTGGGCCGACCCCGACGCTGAGGCCCGAAAGCCAGGGGAGCAAACCGGATTAGATACCCGGGTAGTCCTGGCTGTAAACGATGCCCACTAGGTGTGGGGGGGTAATCCCTCCGTGCTGAAGCTAACGCGTTAAGTGGGCCGCCTGGGGAGTACGCCCGCAAGGGTGAAACTCAAAGGAATTGACGGGGGCCCGCACAAGCGGTGGAGCGTGTGGTTTAATTGGATGCTAAGCCAAGAACCTTACCAGGGCTTGACATGCCGGTGGTACCTCCCCGAAAGGGGTAGGGACCCAGTCCTTCGGGACTGGGAGCCGGCACAGGTGGTGCACGGCCGTTGTCAGCTCGTGCCGTGAGGTGTTGGGTTAAGTCCCGCAACGAGCGCAACCCCTGCCCCTAGTTGCCAGCGGTTCGGCCGGGCACTCTAGGGGGACTGCCGGCGACGAGCCGGAGGAAGGAGGGGATGACGTCAGGTACTCGTGCCCCTTATGCCCTGGGCGACACACGCGCTACAATGGGCGGTACAATGGGTTGCGACCCCGCGAGGGGGAGCCAATCCCCAAAGCCGCCCTCAGTTCGGATCGCAGGCTGCAACCCACCTGCGTGAAGCCGGAATCGCTAGTAATCGCGGATCAGCCATGCCGCGGTGAATACGTTCCCGGGCCTTGTACACACCGCCCGTCACGCCACCCGAGTCGGGGGCTCCCGAAGACACCTACCCCAACCCGAAAGGGAGGGGGGGTGTCGAGGG
>Thermus_thermophilus_HB8
AGCTAGTTGGTGGGGTAATGGCCCACCAAGGCGACGACGGGTAGCCGGTCTGAGAGGATGGCCGGCCACAGGGGCACTGAGACACGGGCCCCACTCCTACGGGAGGCAGCAGTTAGGAATCTTCCGCAATGGGCGCAAGCCTGACGGAGCGACGCCGCTTGGAGGAAGAAGCCCTTCGGGGTGTAAACTCCTGAACCCGGGACGAAACCCCCGACGAGGGGACTGACGGTACCGGGGTAATAGCGCCGGCCAACTCCGTGCCAGCAGCCGCGGTAATACGGAGGGCGCGAGCGTTACCCGGATTCACTGGGCGTAAAGGGCGTGTAGGCGGCCTGGGGCGTCCCATGTGAAAGACCACGGCTCAACCGTGGGGGAGCGTGGGATACGCTCAGGCTAGACGGTGGGAGAGGGTGGTGGAATTCCCGGAGTAGCGGTGAAATGCGCAGATACCGGGAGGAACGCCGATGGCGAAGGCAGCCACCTGGTCCACCCGTGACGCTGAGGCGCGAAAGCGTGGGGAGCAAACCGGATTAGATACCCGGGTAGTCCACGCCCTAAACGATGCGCGCTAGGTCTCTGGGTCTCCTGGGGGCCGAAGCTAACGCGTTAAGCGCGCCGCCTGGGGAGTACGGCCGCAAGGCTGAAACTCAAAGGAATTGACGGGGGCCCGCACAAGCGGTGGAGCATGTGGTTTAATTCGAAGCAACGCGAAGAACCTTACCAGGCCTTGACATGCTAGGGAACCCGGGTGAAAGCCTGGGGTGCCCCGCGAGGGGAGCCCTAGCACAGGTGCTGCATGGCCGTCGTCAGCTCGTGCCGTGAGGTGTTGGGTTAAGTCCCGCAACGAGCGCAACCCCCGCCGTTAGTTGCCAGCGGTTCGGCCGGGCACTCTAACGGGACTGCCCGCGAAAGCGGGAGGAAGGAGGGGACGACGTCTGGTCAGCATGGCCCTTACGGCCTGGGCGACACACGTGCTACAATGCCCACTACAAAGCGATGCCACCCGGCAACGGGGAGCTAATCGCAAAAAGGTGGGCCCAGTTCGGATTGGGGTCTGCAACCCGACCCCATGAAGCCGGAATCGCTAGTAATCGCGGATCAGCCATGCCGCGGTGAATACGTTCCCGGGCCTTGTACACACCGCCCGTCACGCCATGGGAGCGGGCTCTACCCGAAGTCGCCGGGAGCCTACGGGCAGGCGCCGAGGGTAGGGCCCGTGACTGGGGCGAAGTCGTAACAAGGTAGCTGTACCGGAAGGTGCGGCTGGATCACCTCCTT
>Treponema_denticola_ATCC_35405
AGAGTTTGATCCTGGCTCAGAACGAACGCTGGCGGCGCGTCTTAAGCATGCAAGTCGAACGGTAAGGGAGAGCTTGCTCTCCCCTAGAGTGGCGGACTGGTGAGTAACGCGTGGGTGACCTGCCCTGAAGATGGGGATAGCTAGTAGAAATATTAGATAATACCGAATGTGCTCATTTACATAAAGGTAAATGAGGAAAGGAGCTACGGCTCCGCTTCAGGATGGGCCCGCGTCCCATTAGCTAGTTGGTGAGGTAAAGGCCCACCAAGGCAACGATGGGTATCCGGCCTGAGAGGGTGAACGGACACATTGGGACTGAGATACGGCCCAAACTCCTACGGGAGGCAGCAGCTAAGAATCTTCCGCAATGGACGAAAGTCTGACGGAGCGACGCCGTGTGAATGAAGAAGGCCGAAAGGTTGTAAAATTCTTTTGCAGATGAAGAATAAGAAGAAGAGGGAATGCTTCTTTGATGACGGTAGTCATGCGAATAAGCCCCGGCTAATTACGTGCCAGCAGCCGCGGTAACACGTAAGGGGCGAGCGTTGTTCGGAATTATTGGGCGTAAAGGGTATGTAGGCGGTTAGGTAAGCCTGGTGTGAAATCTACGAGCTCAACTCGTAAACTGCATTGGGTACTGCTTGACTTGAATCACGGAGGGGAAACCGGAATTCCAAGTGTAGGGGTGGAATCTGTAGATATTTGGAAGAACACCGGTGGCGAAGGCGGGTTTCTGGCCGATGATTGACGCTGATATACGAAGGTGCGGGGAGCAAACAGGATTAGATACCCTGGTAGTCCGCACAGTAAACGATGTACACTAGGTGTCGGGGCAAGAGCTTCGGTGCCGACGCAAACGCATTAAGTGTACCGCCTGGGAAGTATGCCCGCAAGGGTGAAACTCAAAGGAATTGACGGGGGCCCACACAAGCGGTGGAGCATGTGGTTTAATTCGATGATACGCGAGAAACCTTACCTGGGTTTGACATCAAGAGCAATGACATAGAGATATGGCAGCGTAGCAATACGGCTCTTGACAGGTGCTGCATGGCTGTCGTCAGCTCGTGCCGTGAGGTGTTGGGTTAAGTCCCGCAACGAGCGCAACCCCTACTGCCAGTTACTAACAGGTAAAGCTGAGGACTCTGGCGGAACTGCCGATGACAAATCGGAGGAAGGTGGGGATGACGTCAAGTCATCATGGCCCTTACGTCCAGGGCTACACACGTGCTACAATGGTTGCTACAAATCGAAGCGACACCGCGAGGTCAAGCAAAACGCAAAAAAGCAATCGTAGTCCGGATTGAAGTCTGAAACTCGACTTCATGAAGTTGGAATCGCTAGTAATCGCACATCAGCACGGTGCGGTGAATACGTTCCTGGGCCTTGTACACACCGCCCGTCACACCATCCGAGTCGAGGGTACCCGAAGTCGCTAGTCTAACCCGTAAGGGAGGACGGTGCCGAAGGTACGTTTGGTAAGGAGGGTGAAGTCGTAACAAGGTAGCCGTACCGGAAGGTGCGGCTGGATCACCTCCTT
>Treponema_denticola_ATCC_35405
AGAGTTTGATCCTGGCTCAGAACGAACGCTGGCGGCGCGTCTTAAGCATGCAAGTCGAACGGTAAGGGAGAGCTTGCTCTCCCCTAGAGTGGCGGACTGGTGAGTAACGCGTGGGTGACCTGCCCTGAAGATGGGGATAGCTAGTAGAAATATTAGATAATACCGAATGTGCTCATTTACATAAAGGTAAATGAGGAAAGGAGCTACGGCTCCGCTTCAGGATGGGCCCGCGTCCCATTAGCTGGTTGGTGAGGTAAAGGCCCACCAAGGCAACGATGGGTATCCGGCCTGAGAGGGTGAACGGACACATTGGGACTGAGATACGGCCCAAACTCCTACGGGAGGCAGCAGCTAAGAATCTTCCGCAATGGACGAAAGTCTGACGGAGCGACGCCGTGTGAATGAAGAAGGCCGAAAGGTTGTAAAATTCTTTTGCAGATGAAGAATAAGAAGAAGAGGGAATGCTTCTTTGATGACGGTAGTCATGCGAATAAGCCCCGGCTAATTACGTGCCAGCAGCCGCGGTAACACGTAAGGGGCGAGCGTTGTTCGGAATTATTGGGCGTAAAGGGTATGTAGGCGGTTAGGTAAGCCTGGTGTGAAATCTACGAGCTCAACTCGTAAACTGCATTGGGTACTGCTTGACTTGAATCACGGAGGGGAAACCGGAATTCCAAGTGTAGGGGTGGAATCTGTAGATATTTGGAAGAACACCGGTGGCGAAGGCGGGTTTCTGGCCGATGATTGACGCTGATATACGAAGGTGCGGGGAGCAAACAGGATTAGATACCCTGGTAGTCCGCACAGTAAACGATGTACACTAGGTGTCGGGGCAAGAGCTTCGGTGCCGACGCAAACGCATTAAGTGTACCGCCTGGGAAGTATGCCCGCAAGGGTGAAACTCAAAGGAATTGACGGGGGCCCACACAAGCGGTGGAGCATGTGGTTTAATTCGATGATACGCGAGAAACCTTACCTGGGTTTGACATCAAGAGCAATGACATAGAGATATGGCAGCGTAGCAATACGGCTCTTGACAGGTGCTGCATGGCTGTCGTCAGCTCGTGCCGTGAGGTGTTGGGTTAAGTCCCGCAACGAGCGCAACCCCTACTGCCAGTTACTAACAGGTAAAGCTGAGGACTCTGGCGGAACTGCCGATGACAAATCGGAGGAAGGTGGGGATGACGTCAAGTCATCATGGCCCTTACGTCCAGGGCTACACACGTGCTACAATGGTTGCTACAAATCGAAGCGACACCGCGAGGTCAAGCAAAACGCAAAAAAGCAATCGTAGTCCGGATTGAAGTCTGAAACTCGACTTCATGAAGTTGGAATCGCTAGTAATCGCACATCAGCACGGTGCGGTGAATACGTTCCTGGGCCTTGTACACACCGCCCGTCACACCATCCGAGTCGAGGGTACCCGAAGTCGCTAGTCTAACCCGTAAGGGAGGACGGTGCCGAAGGTACGTTTGGTAAGGAGGGTGAAGTCGTAACAAGGTAGCCGTACCGGAAGGTGCGGCTGGATCACCTCCTT
>Treponema_vincentii_ATCC_35580
ATTAGCTAGTTGGTGAGGTAAAGGCCCACCAAGGCGACGATGGGTATCCGGCCTGAGAGGGTGATCGGACACATTGGGACTGAGATACGGCCCAAACTCCTACGGGAGGCAGCAGCTAAGAATATTCCGCAATGGACGGAAGTCTGACGGAGCGACGCCGCGTGGATGAAGAAGGCTGAAAAGTTGTAAAATCCTTTTGTTGATGAAGAATAAGGGTGAGAGGGAATGCTCATCTGATGACGGTAATCGACGAATAAGCCCCGGCTAATTACGTGCCAGCAGCCGCGGTAACACGTAAGGGGCGAGCGTTGTTCGGAATTATTGGGCGTAAAGGGCATGTAGGCGGTTATGTAAGCCTGGTGTGAAATCCTGGGGCTTAACCCTAGAATAGCATTGGGTACTGTATAACTTGAATTACGGAAGGGAAACTGGAATTCCAAGTGTAGGGGTGGAATCTGTAGATATTTGGAAGAACACCGGTGGCGAAGGCGGGTTTCTGGCCGATAATTGACGCTGAGATGCGAAAGTGTGGGGATCGAACAGGATTAGATACCCTGGTAGTCCACACTGTAAACGATGTACACTAGGTGTTGGGGCAAGAGCTTCAGTGCCAAAGCAAACGCGATAAGTGTACCGCCTGGGGAGTATGCCCGCAAGGGTGAAACTCAAAGGAATTGACGGGGGCCCGCACAAGCGGTGGAGCATGTGGTTTAATTCGATGGTACGCGAGGAACCTTACCTGGGTTTGACATCTAGTAGACAGTCTTAGAGATAAGGCTTGGTAGCAATACCCTGCTAGACAGGTGCTGCATGGCTGTCGTCAGCTCGTGCCGTGAGGTGTTGGGTTAAGTCCCGCAACGAGCGCAACCCCTACTGCCAGTTACTAACAGGTAAAGCTTGAGGACTCTGGCGGAACTGCCGATGACAAATCGGAGGAAGGTGGGGATGACGTCAAGTCATCATGGCCCTTATGTCCAGGGCTACACACGTGCTACAATGGTTGCTACAAAGCGAAGCGAGACCGTAAGGTGGAGCAAACCGCAAAAAAGCAATCGTAGTTCGGATTGAAGTCTGAAACTCGACTTCATGAAGTTGGAATCGCTAGTAATCGCGCATCAGCACGGCGCGGTGAATACGTTCCCGGGCCTTGTACACACCGCCCGTCACACCATCCGAGTTGGGGGTACCCGAAGTCGCTTGTCTAACCTGCAAAGGAGGACGGTGCCGAAGGTACGCTTGGTGAGGAGGGTGAAGTCGTAACAAGGTAGCCGTACCGGAAGGTGCGGCTGGATCACCTCCTT
>Zymomonas_mobilis_mobilis_ZM4
AGAGTTTGATTCTGGCTCAGAACGAACGCTGGCGGCATGCTTAACACATGCAAGTCGAACGAAGGCTTCGGCCTTAGTGGCGCACGGGTGCGTAACGCGTGGGAATCTGCCTTCAGGTACGGAATAACTAGGGGAAACTCGAGCTAATACCGTATGATATCGAGAGATCAAAGATTTATCGCCTGAAGATGAGCCCGCGTTGGATTAGCTAGTTGGTAGGGTAAAGGCTTACCAAGGCGACGATCCATAGCTGGTCTGAGAGGATGATCAGCCACACTGGGACTGAGACACGGCCCAGACTCCTACGGGAGGCAGCAGTGGGGAATATTGGACAATGGGGGAAACCCTGATCCAGCAATGCCGCGTGAGTGAAGAAGGCCTTAGGGTTGTAAAGCTCTTTTACCCGGGATGATAATGACAGTACCGGGAGAATAAGCTCCGGCTAACTCCGTGCCAGCAGCCGCGGTAATACGGAGGGAGCTAGCGTTGTTCGGAATTACTGGGCGTAAAGCGTACGTAGGCGGTTTAATAAGTCAGGGGTGAAAGCCCAGAGCTCAACTCTGGAACTGCCTTTGAGACTGTTAGACTAGAACATAGAAGAGGTAAGTGGAATTCCGAGTGTAGAGGTGAAATTCGTAGATATTCGGAAGAACACCAGTGGCGAAGGCGACTTACTGGTCTATAGTTGACGCTGAGGTACGAAAGCGTGGGTAGCAAACAGGATTAGATACCCTGGTAGTCCACGCCGTAAACGATGATAACTAGCTGTCCGGGTACATGGTATCTGGGTGGCGGAGCTAACGCATTAAGTTATCCGCCTGGGGAGTACGGTCGCAAGATTAAAACTCAAAGAAATTGACGGGGGCCTGCACAAGCGGTGGAGCATGTGGTTTAATTCGAAGCAACGCGCAGAACCTTACCAGCGTTTGACATCCTGATCGCGGAAAGTGGAGACACATTCTTTCAGTTCGGCTGGATCAGAGACAGGTGCTGCATGGCTGTCGTCAGCTCGTGTCGTGAGATGTTGGGTTAAGTCCCGCAACGAGCGCAACCCTCACCTCTAGTTGCCATCATTAAGTTGGGCACTTTAGAGGAACTGCCGGTGATAAGCCGGAGGAAGGTGGGGATGACGTCAAGTCCTCATGGCCCTTACGCGCTGGGCTACACACGTGCTACAATGGCGGTGACAGAGGGCCGCAAGCCTGCAAAGGTTAGCTAATCTCAAAAAGCCGTCTCAGTTCGGATTGTTCTCTGCAACTCGAGAGCATGAAGGCGGAATCGCTAGTAATCGCGGATCAGCATGCCGCGGTGAATACGTTCCCAGGCCTTGTACACACCGCCCGTCACACCATGGGAGTTGGATTCACCCGAAGGCGCTGCGCTAACCCGCAAGGGAGGCAGGCGACCACGGTGGGTTTAGCGACTGGGGTGAAGTCGTAACAAGGTAGCCGTAGGGGAACCTGCGGCTGGATCACCTCCTTT
